# Supplementary material for: Deficits of Alzheimer’s Disease Neuropsychological Architecture Correlate with Specific Exosomal mRNA Expression: Evidence of a Continuum?
Source: Int J Mol Sci. 2025 May 20;26(10):4897. doi: 10.3390/ijms26104897 (PMC12112302; doi:10.3390/ijms26104897)
Supplement: Supplementary file 1 [file ijms-26-04897-s001.zip › Table S1.xlsx]

## Sheet: Sheet1
variable	Transcript_ID	chrom	txStart	GeneSymbol	estimate	se	p_value	bonferroni
BNT (spontaneuos)	ENCT00000061513	chr10	134202355	CATG00000001242.1	-0.440195	0.0810824	5.66783e-08	0.000940009
BNT (spontaneuos)	ENCT00000228958	chr2	119913597	CATG00000044356.1	-0.787524	0.158608	6.86268e-07	0.0113818
BNT (spontaneuos)	ENCT00000457686	chr9	90652380	CATG00000108922.1	0.553716	0.101121	4.35583e-08	0.000722414
BNT (spontaneuos)	ENST00000004531	chr8	17396286	SLC7A2	-0.366161	0.0771416	2.0686e-06	0.0343077
BNT (spontaneuos)	ENST00000210313	chr9	123578331	PSMD5	-0.242792	0.049522	9.45251e-07	0.015677
BNT (spontaneuos)	ENST00000216487	chr14	92980118	RIN3	0.453375	0.0812366	2.39252e-08	0.0003968
BNT (spontaneuos)	ENST00000216756	chr14	102814619	CINP	0.263993	0.0542326	1.12852e-06	0.0187165
BNT (spontaneuos)	ENST00000219070	chr16	55512883	MMP2	-0.445181	0.0839811	1.15192e-07	0.00191046
BNT (spontaneuos)	ENST00000234347	chr19	840960	PRTN3	-0.443161	0.0902063	8.98084e-07	0.0148947
BNT (spontaneuos)	ENST00000242819	chr13	52436117	CCDC70	-0.498063	0.103099	1.35919e-06	0.0225421
BNT (spontaneuos)	ENST00000243389	chr5	150827157	SLC36A1	0.366442	0.0672261	5.012e-08	0.00083124
BNT (spontaneuos)	ENST00000246515	chr8	143822362	SLURP1	-0.99197	0.212189	2.94047e-06	0.0487677
BNT (spontaneuos)	ENST00000246657	chr17	38710021	CCR7	0.384772	0.0768775	5.58595e-07	0.0092643
BNT (spontaneuos)	ENST00000253363	chr20	34291532	RBM39	0.335795	0.0669836	5.35618e-07	0.00888322
BNT (spontaneuos)	ENST00000257527	chr5	156904312	ADAM19	-0.360803	0.0763788	2.31403e-06	0.0383782
BNT (spontaneuos)	ENST00000261366	chr5	126112840	LMNB1	0.251393	0.0524439	1.63852e-06	0.0271749
BNT (spontaneuos)	ENST00000262424	chr16	84853590	CRISPLD2	0.28405	0.0529542	8.13674e-08	0.00134948
BNT (spontaneuos)	ENST00000262873	chr20	33563206	MYH7B	-0.560709	0.11993	2.93547e-06	0.0486848
BNT (spontaneuos)	ENST00000263038	chr10	13319800	PHYH	-0.672524	0.135743	7.25627e-07	0.0120345
BNT (spontaneuos)	ENST00000265342	chr5	132532147	FSTL4	-0.994973	0.21148	2.541e-06	0.0421425
BNT (spontaneuos)	ENST00000268797	chr16	67708436	GFOD2	0.470104	0.0907787	2.2359e-07	0.00370825
BNT (spontaneuos)	ENST00000269385	chr17	77765931	CBX8	-0.345186	0.0662802	1.9091e-07	0.00316624
BNT (spontaneuos)	ENST00000270162	chr21	44834363	SIK1	-0.440887	0.0935352	2.43384e-06	0.0403652
BNT (spontaneuos)	ENST00000270238	chr19	48988528	LMTK3	-0.802523	0.170701	2.58455e-06	0.0428647
BNT (spontaneuos)	ENST00000270517	chr19	11616731	ECSIT	0.402913	0.084832	2.03877e-06	0.033813
BNT (spontaneuos)	ENST00000270625	chr19	49999631	RPS11	-1.19745	0.203589	4.05992e-09	6.73338e-05
BNT (spontaneuos)	ENST00000274368	chr5	76248538	CRHBP	-0.667176	0.138088	1.35481e-06	0.0224695
BNT (spontaneuos)	ENST00000279068	chr20	60697563	LSM14B	-0.514954	0.0975125	1.28546e-07	0.00213194
BNT (spontaneuos)	ENST00000282892	chr12	27175483	MED21	0.248332	0.0531145	2.93358e-06	0.0486534
BNT (spontaneuos)	ENST00000283474	chr16	4658884	UBALD1	-0.459491	0.0950613	1.34066e-06	0.0222349
BNT (spontaneuos)	ENST00000287078	chr10	71897737	TYSND1	-0.456889	0.0977427	2.94813e-06	0.0488947
BNT (spontaneuos)	ENST00000287275	chr11	58601538	GLYATL2	0.713873	0.137618	2.13323e-07	0.00353796
BNT (spontaneuos)	ENST00000288014	chr14	24025231	THTPA	0.368798	0.075562	1.05695e-06	0.0175295
BNT (spontaneuos)	ENST00000290881	chr16	67209507	KIAA0895L	0.300482	0.0553932	5.81068e-08	0.000963701
BNT (spontaneuos)	ENST00000293549	chr12	49372398	WNT1	-0.238625	0.0509942	2.87639e-06	0.0477049
BNT (spontaneuos)	ENST00000294618	chr19	11309971	DOCK6	-0.930483	0.175489	1.14402e-07	0.00189736
BNT (spontaneuos)	ENST00000295589	chr4	26483022	CCKAR	0.234984	0.0499485	2.54472e-06	0.0422042
BNT (spontaneuos)	ENST00000296043	chr4	77356253	SHROOM3	-0.552458	0.114803	1.4927e-06	0.0247564
BNT (spontaneuos)	ENST00000297157	chr7	33134409	RP9	0.386849	0.0707908	4.63746e-08	0.000769123
BNT (spontaneuos)	ENST00000297350	chr8	119935796	TNFRSF11B	0.338843	0.0654879	2.28981e-07	0.00379765
BNT (spontaneuos)	ENST00000299320	chr16	4784273	C16orf71	-0.339837	0.0707803	1.57644e-06	0.0261453
BNT (spontaneuos)	ENST00000301175	chr19	36290892	PRODH2	-0.544071	0.111003	9.5149e-07	0.0157805
BNT (spontaneuos)	ENST00000301981	chr15	99791567	LRRC28	-0.528954	0.108073	9.85921e-07	0.0163515
BNT (spontaneuos)	ENST00000302334	chr3	133118839	BFSP2	0.228733	0.0443427	2.49192e-07	0.00413284
BNT (spontaneuos)	ENST00000302451	chr16	20370492	PDILT	0.750457	0.128537	5.26899e-09	8.73862e-05
BNT (spontaneuos)	ENST00000304056	chr7	32907784	KBTBD2	-0.128806	0.0255421	4.58602e-07	0.00760592
BNT (spontaneuos)	ENST00000307741	chr19	2785458	THOP1	-0.254554	0.0526043	1.30471e-06	0.0216386
BNT (spontaneuos)	ENST00000308251	chr16	84252273	KCNG4	0.493996	0.0986244	5.47525e-07	0.00908071
BNT (spontaneuos)	ENST00000308370	chr19	41103141	LTBP4	0.50772	0.0935889	5.79532e-08	0.000961154
BNT (spontaneuos)	ENST00000308436	chr11	62342517	TUT1	-0.866098	0.183545	2.37321e-06	0.0393597
BNT (spontaneuos)	ENST00000309777	chr1	32681798	TMEM234	-0.946909	0.188155	4.83874e-07	0.00802505
BNT (spontaneuos)	ENST00000311015	chr19	21541732	ZNF738	-0.497423	0.0884848	1.89227e-08	0.000313833
BNT (spontaneuos)	ENST00000312916	chr5	76326210	AGGF1	0.315446	0.0638793	7.88686e-07	0.0130804
BNT (spontaneuos)	ENST00000315480	chr9	132597749	USP20	-0.384086	0.0813284	2.32791e-06	0.0386084
BNT (spontaneuos)	ENST00000315616	chr15	40861499	RPUSD2	0.38509	0.0808661	1.9162e-06	0.0317802
BNT (spontaneuos)	ENST00000316757	chr19	3750878	APBA3	-0.724531	0.148779	1.11682e-06	0.0185225
BNT (spontaneuos)	ENST00000317173	chr8	9911778	MSRA	-0.256278	0.0503857	3.65083e-07	0.0060549
BNT (spontaneuos)	ENST00000317620	chr2	95940201	PROM2	-0.732972	0.125011	4.53822e-09	7.52663e-05
BNT (spontaneuos)	ENST00000320892	chr2	7057523	RNF144A	-0.379156	0.0745616	3.67366e-07	0.00609277
BNT (spontaneuos)	ENST00000321358	chr1	43148098	YBX1	-0.3761	0.0776959	1.29405e-06	0.0214619
BNT (spontaneuos)	ENST00000323703	chr2	27600098	ZNF513	-0.421064	0.0853952	8.19073e-07	0.0135843
BNT (spontaneuos)	ENST00000325303	chr9	90581549	CDK20	-0.379861	0.0808206	2.60099e-06	0.0431374
BNT (spontaneuos)	ENST00000326764	chr19	54960065	LENG8	-0.49153	0.0937729	1.59102e-07	0.00263871
BNT (spontaneuos)	ENST00000327216	chr11	56257825	OR5M8	-0.516924	0.0829048	4.51322e-10	7.48518e-06
BNT (spontaneuos)	ENST00000328668	chr5	149675906	ARSI	0.336704	0.066194	3.64495e-07	0.00604516
BNT (spontaneuos)	ENST00000329236	chrX	47004846	RBM10	-0.429448	0.0907711	2.23294e-06	0.0370333
BNT (spontaneuos)	ENST00000330871	chr17	76352859	SOCS3	-0.300287	0.0570076	1.38302e-07	0.00229373
BNT (spontaneuos)	ENST00000332231	chr11	925809	AP2A2	-0.52479	0.111977	2.77818e-06	0.046076
BNT (spontaneuos)	ENST00000332783	chr15	101142739	ASB7	-0.358212	0.0734655	1.08299e-06	0.0179614
BNT (spontaneuos)	ENST00000336418	chr15	90373831	AP3S2	0.345158	0.0728478	2.15767e-06	0.035785
BNT (spontaneuos)	ENST00000337386	chr2	191513959	NAB1	-0.426881	0.0913927	2.99957e-06	0.0497478
BNT (spontaneuos)	ENST00000339362	chr15	73344051	NEO1	-0.317001	0.0670587	2.27622e-06	0.0377512
BNT (spontaneuos)	ENST00000340369	chr3	39224706	XIRP1	-0.595096	0.125947	2.3015e-06	0.0381704
BNT (spontaneuos)	ENST00000340807	chr13	99906986	GPR18	-0.309257	0.0615818	5.11676e-07	0.00848614
BNT (spontaneuos)	ENST00000345063	chr3	188889763	TPRG1	0.753417	0.152006	7.17762e-07	0.0119041
BNT (spontaneuos)	ENST00000355264	chr10	75880013	AP3M1	0.302773	0.0627761	1.41373e-06	0.0234467
BNT (spontaneuos)	ENST00000355537	chr19	30863319	ZNF536	-0.86494	0.181703	1.9342e-06	0.0320787
BNT (spontaneuos)	ENST00000355634	chr4	186508476	SORBS2	-0.903238	0.148956	1.32954e-09	2.20504e-05
BNT (spontaneuos)	ENST00000357194	chr4	103718514	UBE2D3	-0.717691	0.144548	6.86783e-07	0.0113903
BNT (spontaneuos)	ENST00000357366	chr14	20665495	OR11G2	-0.368071	0.0667379	3.4843e-08	0.000577871
BNT (spontaneuos)	ENST00000357552	chr20	58438618	SYCP2	-0.333304	0.068117	9.92581e-07	0.016462
BNT (spontaneuos)	ENST00000358268	chr21	40777786	LCA5L	0.597132	0.0912155	5.89462e-11	9.77623e-07
BNT (spontaneuos)	ENST00000358792	chr19	17448364	GTPBP3	0.211956	0.0429212	7.88186e-07	0.0130721
BNT (spontaneuos)	ENST00000359052	chr4	95128762	SMARCAD1	-0.482506	0.101915	2.19689e-06	0.0364353
BNT (spontaneuos)	ENST00000361565	chr1	201798269	IPO9	-0.495371	0.0932034	1.06691e-07	0.00176947
BNT (spontaneuos)	ENST00000367602	chr1	180123969	QSOX1	0.29048	0.0546489	1.06434e-07	0.0017652
BNT (spontaneuos)	ENST00000368331	chr1	155719453	GON4L	-0.304104	0.0628106	1.28797e-06	0.021361
BNT (spontaneuos)	ENST00000368592	chr10	134596685	NKX6-2	0.234392	0.0498843	2.61816e-06	0.0434221
BNT (spontaneuos)	ENST00000368775	chr1	152691998	C1orf68	-0.755029	0.136748	3.36488e-08	0.000558065
BNT (spontaneuos)	ENST00000369075	chr10	121652223	SEC23IP	-0.264457	0.0558474	2.18683e-06	0.0362685
BNT (spontaneuos)	ENST00000370185	chr1	99729509	PLPPR4	0.180001	0.0363774	7.49163e-07	0.0124249
BNT (spontaneuos)	ENST00000370396	chrX	149737069	MTM1	0.427957	0.0846565	4.29905e-07	0.00712998
BNT (spontaneuos)	ENST00000370602	chr10	99609996	GOLGA7B	-0.367225	0.0734458	5.73455e-07	0.00951075
BNT (spontaneuos)	ENST00000370763	chr1	78470538	DNAJB4	0.329709	0.0679002	1.19907e-06	0.0198866
BNT (spontaneuos)	ENST00000370902	chr10	99195899	EXOSC1	-0.28227	0.0584708	1.38235e-06	0.0229263
BNT (spontaneuos)	ENST00000371554	chr6	44215603	HSP90AB1	-0.688707	0.139408	7.80301e-07	0.0129413
BNT (spontaneuos)	ENST00000372088	chr10	86088314	CCSER2	-0.527583	0.110349	1.74393e-06	0.0289232
BNT (spontaneuos)	ENST00000372633	chrX	102754678	RAB40A	-0.635418	0.125235	3.89936e-07	0.00646709
BNT (spontaneuos)	ENST00000373095	chr9	130702858	FAM102A	0.491993	0.0888962	3.12178e-08	0.000517748
BNT (spontaneuos)	ENST00000374299	chrX	70145432	SLC7A3	-0.9622	0.191342	4.93818e-07	0.00818998
BNT (spontaneuos)	ENST00000376059	chr6	31582961	AIF1	0.147867	0.030361	1.11439e-06	0.0184822
BNT (spontaneuos)	ENST00000376104	chr11	83168962	DLG2	-0.360506	0.0742642	1.20769e-06	0.0200296
BNT (spontaneuos)	ENST00000377294	chr6	28212401	ZKSCAN4	-0.573953	0.111901	2.91096e-07	0.00482783
BNT (spontaneuos)	ENST00000377741	chr8	142366600	GPR20	0.760574	0.131256	6.84933e-09	0.000113596
BNT (spontaneuos)	ENST00000379052	chr6	17281577	RBM24	-0.42464	0.0886041	1.64673e-06	0.027311
BNT (spontaneuos)	ENST00000379979	chr5	95149675	GLRX	-1.30433	0.201423	9.44438e-11	1.56635e-06
BNT (spontaneuos)	ENST00000380534	chr9	18927656	SAXO1	0.690137	0.135151	3.28318e-07	0.00544515
BNT (spontaneuos)	ENST00000381577	chr9	5450525	CD274	0.955644	0.155478	7.9207e-10	1.31365e-05
BNT (spontaneuos)	ENST00000383018	chr16	103829	SNRNP25	-0.267199	0.0516756	2.33234e-07	0.00386818
BNT (spontaneuos)	ENST00000388752	chr6	43021767	MRPL2	-0.621738	0.133017	2.95198e-06	0.0489586
BNT (spontaneuos)	ENST00000389362	chr12	11544474	PRB2	-0.294022	0.0625657	2.60903e-06	0.0432708
BNT (spontaneuos)	ENST00000391929	chr1	207070788	IL24	-0.777679	0.14632	1.06701e-07	0.00176964
BNT (spontaneuos)	ENST00000392818	chr7	150778172	TMUB1	0.351881	0.0737447	1.82756e-06	0.0303101
BNT (spontaneuos)	ENST00000393946	chr11	66774249	SYT12	-0.249252	0.0526671	2.21673e-06	0.0367644
BNT (spontaneuos)	ENST00000395287	chr6	32940507	BRD2	-0.930403	0.178035	1.73259e-07	0.0028735
BNT (spontaneuos)	ENST00000396317	chr19	55142525	LILRB1	-0.500218	0.103328	1.29142e-06	0.0214182
BNT (spontaneuos)	ENST00000396578	chr2	228029281	COL4A3	-0.285372	0.0606426	2.52875e-06	0.0419393
BNT (spontaneuos)	ENST00000396659	chr15	45653322	GATM	-0.472521	0.0973302	1.20493e-06	0.0199837
BNT (spontaneuos)	ENST00000396720	chr19	48111453	BICRA	-0.404036	0.0821863	8.82866e-07	0.0146423
BNT (spontaneuos)	ENST00000397224	chr22	36883237	FOXRED2	-0.622556	0.119772	2.01597e-07	0.00334349
BNT (spontaneuos)	ENST00000397983	chr19	7968770	MAP2K7	-0.803497	0.154822	2.10503e-07	0.00349119
BNT (spontaneuos)	ENST00000398958	chr1	28832455	RCC1	-0.233086	0.0485141	1.5514e-06	0.0257299
BNT (spontaneuos)	ENST00000400520	chr1	20301925	PLA2G2A	-0.922154	0.193233	1.82198e-06	0.0302175
BNT (spontaneuos)	ENST00000403821	chr12	57648539	R3HDM2	0.509152	0.0969873	1.5237e-07	0.00252705
BNT (spontaneuos)	ENST00000405091	chr22	37387166	TEX33	0.386961	0.0790408	9.79499e-07	0.016245
BNT (spontaneuos)	ENST00000409006	chr22	38864083	KDELR3	0.43303	0.0895763	1.33681e-06	0.022171
BNT (spontaneuos)	ENST00000411539	chr15	90744551	SEMA4B	-0.555986	0.115019	1.3392e-06	0.0222106
BNT (spontaneuos)	ENST00000417133	chr21	39751949	ERG	-0.29865	0.0612754	1.09422e-06	0.0181477
BNT (spontaneuos)	ENST00000419869	chr12	16035329	STRAP	0.466132	0.095746	1.12492e-06	0.0186568
BNT (spontaneuos)	ENST00000420353	chr12	53905843	ATF7	-0.503715	0.103939	1.25822e-06	0.0208676
BNT (spontaneuos)	ENST00000428304	chr14	23067146	ABHD4	0.429546	0.0781051	3.80673e-08	0.000631346
BNT (spontaneuos)	ENST00000430124	chr6	33762450	MLN	-0.552139	0.11358	1.16661e-06	0.0193482
BNT (spontaneuos)	ENST00000430256	chr19	34289291	KCTD15	0.591227	0.102852	9.01177e-09	0.00014946
BNT (spontaneuos)	ENST00000437801	chr12	44902411	NELL2	-0.233116	0.0471425	7.61713e-07	0.012633
BNT (spontaneuos)	ENST00000442697	chr4	100817405	DNAJB14	0.527059	0.100969	1.78891e-07	0.00296691
BNT (spontaneuos)	ENST00000453960	chrX	153295685	MECP2	0.379989	0.0808559	2.60697e-06	0.0432365
BNT (spontaneuos)	ENST00000478753	chr16	30454952	SEPHS2	0.751035	0.154032	1.08345e-06	0.0179691
BNT (spontaneuos)	ENST00000481247	chr6	38136227	BTBD9	0.524816	0.0936256	2.07687e-08	0.000344449
BNT (spontaneuos)	ENST00000488757	chr6	29640169	ZFP57	0.614318	0.128107	1.62387e-06	0.026932
BNT (spontaneuos)	ENST00000503804	chr5	10441636	ROPN1L	-0.849063	0.178042	1.85244e-06	0.0307226
BNT (spontaneuos)	ENST00000506599	chr1	46641158	AL672043.1	0.332391	0.0694399	1.69508e-06	0.0281129
BNT (spontaneuos)	ENST00000507747	chr6	167271582	AL159163.1	0.261229	0.0558179	2.86837e-06	0.0475719
BNT (spontaneuos)	ENST00000510175	chr4	124362	ZNF718	0.464233	0.0987823	2.60728e-06	0.0432418
BNT (spontaneuos)	ENST00000515837	chr11	61159159	TMEM216	-0.599398	0.122314	9.5607e-07	0.0158564
BNT (spontaneuos)	ENST00000518288	chr8	1772181	ARHGEF10	-0.43675	0.0923209	2.23657e-06	0.0370935
BNT (spontaneuos)	ENST00000523374	chrX	46357162	ZNF674	0.351343	0.0689039	3.414e-07	0.00566211
BNT (spontaneuos)	ENST00000533486	chr11	82684175	RAB30	0.371547	0.0736566	4.55155e-07	0.00754875
BNT (spontaneuos)	ENST00000538966	chrX	153029651	PLXNB3	-0.873638	0.173354	4.66473e-07	0.00773645
BNT (spontaneuos)	ENST00000543610	chr16	30768788	CCDC189	0.561545	0.113245	7.09814e-07	0.0117723
BNT (spontaneuos)	ENST00000569673	chr15	74027772	INSYN1	-0.247112	0.0525196	2.53689e-06	0.0420743
BNT (spontaneuos)	ENST00000577809	chr17	30658381	C17orf75	0.485276	0.102584	2.23955e-06	0.037143
BNT (spontaneuos)	ENST00000588184	chr10	118423310	C10orf82	-0.632632	0.134596	2.59877e-06	0.0431006
BNT (spontaneuos)	ENST00000593391	chr3	46927699	AC109583.1	-0.299147	0.0627527	1.86916e-06	0.031
BNT (spontaneuos)	ENST00000610540	chr13	49882791	CAB39L	0.161332	0.0325382	7.11379e-07	0.0117982
BNT (spontaneuos)	ENST00000614924	chr19	45010211	CEACAM20	-0.367233	0.0629454	5.40676e-09	8.96711e-05
BNT (spontaneuos)	ENST00000616265	chr4	140586922	MGST2	-0.605168	0.128346	2.41567e-06	0.0400639
BNT (spontaneuos)	ENST00000621441	chr14	57667225	EXOC5	-0.5242	0.110708	2.19087e-06	0.0363357
BNT (spontaneuos)	ENST00000622138	chr11	49049053	TRIM49B	-0.307112	0.0628021	1.00755e-06	0.0167102
BNT (spontaneuos)	ENST00000622179	chr20	1875154	SIRPA	-0.277994	0.0589269	2.38645e-06	0.0395792
BNT (spontaneuos)	ENST00000622339	chr1	104159433	AMY2A	0.289669	0.061858	2.82981e-06	0.0469325
BNT (spontaneuos)	ENST00000633222	chr1	111136202	KCNA2	0.399799	0.0741887	7.08691e-08	0.00117536
BNT (spontaneuos)	FTMT22400008908	chr6	119669754	CATG00000085493.1	-0.242314	0.0513139	2.33322e-06	0.0386964
BNT (spontaneuos)	FTMT24200003673	chr11	68976540	CATG00000006002.1	-0.490851	0.0980849	5.60508e-07	0.00929603
BNT (spontaneuos)	FTMT26600004775	chr17	79450460	CATG00000034844.1	0.602488	0.105073	9.8101e-09	0.000162701
BNT (spontaneuos)	HBMT00001233559	chr6	56296569	CATG00000084182.1	-0.452608	0.0912519	7.04982e-07	0.0116921
BNT (spontaneuos)	HBMT00001466950	chr9	95473648	CATG00000106171.1	-0.618642	0.114339	6.2823e-08	0.00104192
BNT (spontaneuos)	NM_001328686	chr11	129939716	APLP2	0.185326	0.0392738	2.37204e-06	0.0393404
