# Supplementary material for: Deficits of Alzheimer’s Disease Neuropsychological Architecture Correlate with Specific Exosomal mRNA Expression: Evidence of a Continuum?
Source: Int J Mol Sci. 2025 May 20;26(10):4897. doi: 10.3390/ijms26104897 (PMC12112302; doi:10.3390/ijms26104897)
Supplement: Supplementary file 1 [file ijms-26-04897-s001.zip › Table S2.xlsx]

## Sheet: Sheet1
variable	Transcript_ID	chrom	txStart	GeneSymbol	estimate	se	p_value	bonferroni
Strrop (colors)	ENST00000393674	chr4	175157809	FBXO8	-0.434224	0.0678996	1.60452e-10	2.6611e-06
Strrop (colors)	ENST00000428202	chr5	74969949	POC5	0.42571	0.0667155	1.75962e-10	2.91833e-06
Strrop (colors)	ENST00000341511	chr9	139901679	ABCA2	0.324703	0.052867	8.15473e-10	1.35246e-05
Strrop (colors)	ENST00000457143	chr21	27096791	ATP5PF	0.26945	0.043891	8.30067e-10	1.37667e-05
Strrop (colors)	ENST00000295201	chr2	95537188	TEKT4	0.692905	0.115125	1.75826e-09	2.91608e-05
Strrop (colors)	ENST00000611279	chr6	151186815	MTHFD1L	0.877131	0.146494	2.13084e-09	3.53399e-05
Strrop (colors)	ENST00000356545	chr1	38077240	RSPO1	0.311181	0.0520875	2.31231e-09	3.83496e-05
Strrop (colors)	ENST00000436370	chr19	33877930	PEPD	0.7376	0.124026	2.72864e-09	4.52545e-05
Strrop (colors)	ENST00000640769	chr18	67670267	RTTN	0.323561	0.05452	2.94342e-09	4.88166e-05
Strrop (colors)	ENST00000258214	chr16	57546090	CCDC102A	0.948874	0.163425	6.39142e-09	0.000106002
Strrop (colors)	ENCT00000309252	chr3	134030483	CATG00000066161.1	-0.565098	0.0977919	7.5334e-09	0.000124941
Strrop (colors)	NM_001305625	chr2	47387221	AC073283.3	0.422424	0.0732901	8.22754e-09	0.000136454
Strrop (colors)	ENST00000216037	chr22	29190543	XBP1	0.25069	0.0438244	1.06319e-08	0.00017633
Strrop (colors)	ENST00000369235	chr1	147380083	GJA8	-0.547059	0.0959964	1.20697e-08	0.000200177
Strrop (colors)	ENST00000259608	chr9	35649292	SIT1	0.414482	0.0731117	1.435e-08	0.000237995
Strrop (colors)	ENST00000174618	chr17	2287354	MNT	0.224587	0.0396202	1.44051e-08	0.000238908
Strrop (colors)	ENST00000296577	chr4	146019084	ABCE1	-0.389724	0.0687782	1.45835e-08	0.000241867
Strrop (colors)	ENST00000380210	chr9	21349834	IFNA6	0.208206	0.0371287	2.05055e-08	0.000340084
Strrop (colors)	ENST00000394422	chrX	129040159	UTP14A	0.371361	0.0662537	2.081e-08	0.000345135
Strrop (colors)	ENST00000600449	chrX	148678216	TMEM185A	0.721401	0.128805	2.13478e-08	0.000354053
Strrop (colors)	ENST00000645013	chr2	44066103	ABCG8	-0.485277	0.0868733	2.32314e-08	0.000385293
Strrop (colors)	ENST00000541869	chr2	113299613	POLR1B	0.38682	0.069325	2.40779e-08	0.000399331
Strrop (colors)	ENST00000281589	chr13	25670006	PABPC3	0.400335	0.0718557	2.5273e-08	0.000419153
Strrop (colors)	MICT00000155430	chr17	76171134	CATG00000032523.1	-0.367158	0.066817	3.90747e-08	0.000648054
Strrop (colors)	ENST00000511367	chr5	31400604	DROSHA	0.194536	0.0354047	3.91548e-08	0.000649382
Strrop (colors)	ENST00000307441	chr10	38299578	ZNF33A	-0.630194	0.1147	3.9227e-08	0.000650581
Strrop (colors)	ENST00000517970	chr8	87354967	WWP1	-0.585652	0.107194	4.66905e-08	0.000774362
Strrop (colors)	ENST00000242819	chr13	52436117	CCDC70	-0.490551	0.0899145	4.87659e-08	0.000808782
Strrop (colors)	ENST00000340124	chr16	46918290	GPT2	0.218297	0.0400235	4.91888e-08	0.000815796
Strrop (colors)	ENST00000278618	chr11	105948216	AASDHPPT	0.25283	0.0465643	5.64535e-08	0.000936282
Strrop (colors)	uc001ayv.2	chr1	16862255	AX747988	-0.31861	0.0591846	7.31214e-08	0.00121272
Strrop (colors)	ENST00000369429	chr1	119425670	TBX15	0.329763	0.0613324	7.58834e-08	0.00125853
Strrop (colors)	ENST00000270815	chr1	36179476	C1orf216	-0.270969	0.0504447	7.80355e-08	0.00129422
Strrop (colors)	ENST00000262305	chr16	475619	RAB11FIP3	0.221128	0.0411881	7.92909e-08	0.00131504
Strrop (colors)	ENST00000295268	chr4	98480027	STPG2	-0.389334	0.0725732	8.10809e-08	0.00134473
Strrop (colors)	ENST00000368919	chr6	110745890	SLC22A16	0.511873	0.0955615	8.48609e-08	0.00140742
Strrop (colors)	ENST00000258662	chr13	48611703	NUDT15	0.273808	0.0513371	9.63197e-08	0.00159746
Strrop (colors)	ENST00000271638	chr1	152004982	S100A11	-0.330428	0.0620732	1.01962e-07	0.00169104
Strrop (colors)	ENST00000642047	chr11	7958718	OR10A3	-0.165548	0.031131	1.05041e-07	0.0017421
Strrop (colors)	ENST00000354694	chr22	30972612	PES1	0.243978	0.0459058	1.06804e-07	0.00177134
Strrop (colors)	ENST00000452681	chr7	56147976	PHKG1	0.241399	0.0456666	1.24934e-07	0.00207203
Strrop (colors)	ENST00000531493	chr11	65659945	FOSL1	0.301946	0.0572135	1.30935e-07	0.00217156
Strrop (colors)	ENST00000373832	chr1	28844648	RCC1	0.411966	0.0780757	1.31675e-07	0.00218384
Strrop (colors)	ENST00000280758	chr12	107712190	BTBD11	0.24405	0.0463252	1.37779e-07	0.00228506
Strrop (colors)	ENST00000374450	chr20	33866714	EIF6	0.148548	0.0282332	1.42909e-07	0.00237014
Strrop (colors)	ENST00000330884	chr22	44220389	SULT4A1	0.533123	0.101443	1.47718e-07	0.0024499
Strrop (colors)	ENST00000292579	chr8	146102336	ZNF250	-0.867954	0.165157	1.47759e-07	0.00245058
Strrop (colors)	ENST00000329276	chr20	2632791	NOP56	-0.46712	0.0889652	1.51612e-07	0.00251448
Strrop (colors)	MICT00000284128	chr5	72407373	CATG00000080189.1	-0.622959	0.118746	1.5533e-07	0.00257615
Strrop (colors)	ENST00000369780	chr10	105253736	NEURL1	1.13198	0.216147	1.63126e-07	0.00270545
Strrop (colors)	ENST00000366711	chr1	228353516	IBA57	0.325577	0.0621954	1.6522e-07	0.00274017
Strrop (colors)	ENST00000338008	chr5	79703832	ZFYVE16	0.25816	0.0493193	1.65463e-07	0.0027442
Strrop (colors)	ENST00000368592	chr10	134596685	NKX6-2	0.208862	0.0400211	1.80106e-07	0.00298705
Strrop (colors)	ENST00000297431	chr7	103766788	ORC5	0.401092	0.07686	1.80406e-07	0.00299204
Strrop (colors)	ENST00000338448	chr19	709101	PALM	0.405757	0.0778313	1.85521e-07	0.00307687
Strrop (colors)	ENST00000246672	chr17	38249040	NR1D1	0.548565	0.105278	1.88181e-07	0.00312098
Strrop (colors)	ENST00000215743	chr22	24115006	MMP11	0.438621	0.0851808	2.61469e-07	0.00433646
Strrop (colors)	ENST00000339007	chr19	18501954	LRRC25	0.511246	0.0993812	2.68537e-07	0.00445368
Strrop (colors)	ENST00000374434	chr1	24382527	MYOM3	-0.806453	0.157181	2.88627e-07	0.00478688
Strrop (colors)	ENST00000444197	chr6	29407083	OR10C1	-0.268509	0.052377	2.95244e-07	0.00489662
Strrop (colors)	ENST00000296490	chr3	52288437	WDR82	-0.256061	0.0499669	2.98133e-07	0.00494454
Strrop (colors)	ENST00000259607	chr9	34709002	CCL21	0.245869	0.0481111	3.2142e-07	0.00533076
Strrop (colors)	ENST00000287461	chr16	30613879	ZNF689	0.184464	0.0361577	3.36687e-07	0.00558395
Strrop (colors)	ENST00000327237	chr16	31500810	C16orf58	0.298246	0.0585612	3.52617e-07	0.00584815
Strrop (colors)	ENST00000326724	chr17	79091095	AATK	0.180063	0.0354818	3.87922e-07	0.00643369
Strrop (colors)	ENST00000306801	chr17	78519068	RPTOR	-0.296818	0.05853	3.95306e-07	0.00655615
Strrop (colors)	ENST00000429436	chr14	103851857	MARK3	-0.600397	0.118467	4.01869e-07	0.006665
Strrop (colors)	ENST00000221566	chr19	2754712	SGTA	-0.456334	0.0900466	4.02544e-07	0.00667619
Strrop (colors)	ENST00000243300	chrX	105066536	NRK	-0.394122	0.0778337	4.1132e-07	0.00682173
Strrop (colors)	ENST00000342295	chr4	26321332	RBPJ	0.351108	0.0693553	4.13891e-07	0.00686439
Strrop (colors)	ENST00000362021	chr11	47430180	SLC39A13	0.25533	0.0504365	4.14009e-07	0.00686633
Strrop (colors)	ENST00000605870	chr14	35591928	KIAA0391	-0.381177	0.0754848	4.42451e-07	0.00733805
Strrop (colors)	ENST00000479961	chr15	80137537	ST20-MTHFS	0.445567	0.0883293	4.5497e-07	0.00754567
Strrop (colors)	ENST00000546390	chr12	52473480	OR7E47P	0.162538	0.0322583	4.68852e-07	0.00777592
Strrop (colors)	ENST00000273317	chr3	45636351	LIMD1	0.347501	0.069146	5.01833e-07	0.0083229
Strrop (colors)	ENST00000417201	chr9	124999903	RBM18	-0.275615	0.0549661	5.32326e-07	0.00882863
Strrop (colors)	ENST00000376708	chr9	79634571	FOXB2	0.343446	0.0687007	5.75789e-07	0.00954946
Strrop (colors)	ENST00000223369	chr7	44240648	YKT6	-0.348978	0.0699185	6.00002e-07	0.00995103
Strrop (colors)	ENST00000368747	chr1	153175919	LELP1	0.348191	0.0699223	6.36862e-07	0.0105624
Strrop (colors)	ENST00000373365	chr6	38643701	GLO1	0.200723	0.0403137	6.39081e-07	0.0105992
Strrop (colors)	ENST00000342782	chrX	152912650	DUSP9	0.411724	0.0827649	6.53739e-07	0.0108423
Strrop (colors)	ENST00000361523	chr17	40962152	BECN1	0.183633	0.0369711	6.80209e-07	0.0112813
Strrop (colors)	ENST00000400897	chr1	11086580	MASP2	-0.48768	0.0983187	7.04234e-07	0.0116797
Strrop (colors)	ENST00000512805	chr5	180663937	RACK1	-0.726928	0.146654	7.16824e-07	0.0118885
Strrop (colors)	uc002ukm.1	chr2	176993367	AX747372	-0.451485	0.0911938	7.38983e-07	0.012256
Strrop (colors)	ENST00000369850	chrX	153576894	FLNA	0.276396	0.055864	7.51104e-07	0.0124571
Strrop (colors)	ENST00000241436	chr5	74807581	POLK	0.349326	0.0706779	7.71267e-07	0.0127915
Strrop (colors)	ENST00000491935	chr20	60877149	ADRM1	0.290519	0.0588649	8.00054e-07	0.0132689
Strrop (colors)	ENST00000367400	chr1	197237408	CRB1	0.285382	0.0580415	8.79468e-07	0.014586
Strrop (colors)	ENST00000379661	chr16	57769642	KATNB1	0.191087	0.0388923	8.95894e-07	0.0148584
Strrop (colors)	ENST00000246801	chr19	50243012	TSKS	0.155664	0.0317125	9.17226e-07	0.0152122
Strrop (colors)	ENST00000329715	chr14	23842070	IL25	-0.308217	0.0629461	9.75459e-07	0.016178
Strrop (colors)	ENST00000539465	chr9	37668002	FRMPD1	-0.514601	0.105143	9.86486e-07	0.0163609
Strrop (colors)	ENST00000378060	chr13	52986737	VPS36	0.186977	0.0382495	1.01682e-06	0.016864
Strrop (colors)	ENST00000377574	chr11	64358282	SLC22A12	0.280892	0.05748	1.02494e-06	0.0169986
Strrop (colors)	ENST00000414043	chr17	4871292	CAMTA2	0.489742	0.100249	1.03284e-06	0.0171297
Strrop (colors)	ENST00000497454	chr6	33259431	RGL2	0.455069	0.0932599	1.06315e-06	0.0176324
Strrop (colors)	ENST00000359653	chr10	126630692	ZRANB1	-0.357107	0.0732862	1.10041e-06	0.0182504
Strrop (colors)	ENST00000359747	chr18	28956846	DSG4	0.289293	0.0593703	1.10096e-06	0.0182595
Strrop (colors)	ENST00000307851	chr5	156512843	HAVCR2	-0.324239	0.0665701	1.11233e-06	0.018448
Strrop (colors)	ENST00000366832	chr6	167584081	TCP10L2	0.281104	0.0577142	1.1125e-06	0.0184508
Strrop (colors)	ENST00000321030	chr19	54618837	PRPF31	0.26297	0.054027	1.1309e-06	0.018756
Strrop (colors)	ENST00000377647	chr9	39355666	SPATA31A1	-0.329125	0.0677987	1.20728e-06	0.0200228
Strrop (colors)	ENST00000543663	chr10	135092134	TUBGCP2	0.288404	0.0594152	1.20969e-06	0.0200627
Strrop (colors)	ENST00000395544	chr17	19677263	ULK2	-0.378065	0.078069	1.28081e-06	0.0212423
Strrop (colors)	ENST00000369950	chr6	76630832	IMPG1	0.237996	0.049235	1.33903e-06	0.0222078
Strrop (colors)	ENST00000368748	chr1	153122058	SPRR2G	0.208688	0.0431808	1.34558e-06	0.0223165
Strrop (colors)	ENST00000291574	chr21	45432200	TRAPPC10	0.238115	0.0493034	1.36826e-06	0.0226926
Strrop (colors)	ENST00000335765	chr17	26873725	UNC119	0.20041	0.0415068	1.37665e-06	0.0228318
Strrop (colors)	ENST00000254654	chr2	239079042	ILKAP	-0.415888	0.0862276	1.41314e-06	0.023437
Strrop (colors)	ENST00000528718	chr8	145538247	DGAT1	0.354151	0.0734346	1.41645e-06	0.0234918
Strrop (colors)	ENST00000440804	chr19	51628165	SIGLEC9	0.474892	0.0984913	1.42364e-06	0.0236111
Strrop (colors)	ENST00000361337	chr20	39657458	TOP1	-0.279731	0.0580412	1.439e-06	0.0238659
Strrop (colors)	ENST00000407627	chr19	8023463	ELAVL1	-0.330879	0.0686571	1.4406e-06	0.0238923
Strrop (colors)	ENST00000373768	chr9	124906337	NDUFA8	-0.339995	0.070563	1.44775e-06	0.024011
Strrop (colors)	ENST00000644744	chr12	88886570	KITLG	0.554968	0.115333	1.49508e-06	0.0247959
Strrop (colors)	ENST00000610213	chr3	53317448	DCP1A	-0.806286	0.167606	1.50476e-06	0.0249565
Strrop (colors)	ENST00000393950	chr7	100210133	MOSPD3	0.414748	0.086331	1.55401e-06	0.0257733
Strrop (colors)	ENST00000306200	chr4	4420695	STX18	0.27415	0.0570686	1.55625e-06	0.0258104
Strrop (colors)	ENST00000536708	chr17	46047900	CDK5RAP3	-0.432259	0.0900127	1.56933e-06	0.0260273
Strrop (colors)	ENST00000307839	chr3	23958036	RPL15	0.28776	0.0600774	1.66931e-06	0.0276855
Strrop (colors)	ENST00000374741	chr17	79632066	OXLD1	0.321871	0.0672431	1.69558e-06	0.0281212
Strrop (colors)	ENST00000268668	chr16	2009509	NDUFB10	0.372265	0.0779691	1.80139e-06	0.029876
Strrop (colors)	ENST00000334678	chr22	39925098	RPS19BP1	0.288197	0.0604345	1.85377e-06	0.0307448
Strrop (colors)	ENST00000330236	chr6	28109716	ZKSCAN8	-0.384807	0.0807172	1.86672e-06	0.0309595
Strrop (colors)	ENST00000250160	chr8	134203282	WISP1	-0.283734	0.059585	1.91833e-06	0.0318156
Strrop (colors)	ENST00000410020	chr2	71693832	DYSF	0.243875	0.0512829	1.97976e-06	0.0328343
Strrop (colors)	ENST00000337323	chr7	151127056	CRYGN	-0.215634	0.0453586	1.99453e-06	0.0330793
Strrop (colors)	ENST00000334456	chr11	72287185	PDE2A	0.193361	0.0407418	2.07476e-06	0.0344099
Strrop (colors)	ENST00000397165	chr19	20115227	ZNF682	-0.35812	0.0754984	2.10154e-06	0.034854
Strrop (colors)	ENST00000293677	chr19	10426888	RAVER1	0.173033	0.036487	2.1129e-06	0.0350425
Strrop (colors)	ENST00000216133	chr22	39526777	CBX7	0.293338	0.0619268	2.17054e-06	0.0359985
Strrop (colors)	ENST00000394976	chr5	134181678	C5orf24	0.149342	0.0315427	2.19497e-06	0.0364036
Strrop (colors)	ENST00000231228	chr5	158741791	IL12B	-0.220122	0.0466043	2.32149e-06	0.0385019
Strrop (colors)	ENST00000403821	chr12	57648539	R3HDM2	0.379011	0.0802588	2.33116e-06	0.0386624
Strrop (colors)	ENST00000368216	chr1	156698267	RRNAD1	0.247956	0.0525847	2.41274e-06	0.0400153
Strrop (colors)	ENST00000248846	chr22	50656118	TUBGCP6	0.336976	0.0715968	2.51905e-06	0.0417785
Strrop (colors)	ENCT00000193672	chr18	60987564	CATG00000036339.1	-0.327914	0.0697513	2.58648e-06	0.0428968
Strrop (colors)	HBMT00000891055	chr20	47127407	CATG00000053459.1	-0.334755	0.0712207	2.59847e-06	0.0430957
Strrop (colors)	ENST00000254301	chr14	55595762	LGALS3	0.231675	0.0492901	2.5985e-06	0.0430961
Strrop (colors)	ENST00000491431	chr7	148767055	ZNF786	0.543769	0.115756	2.63309e-06	0.0436697
Strrop (colors)	NM_001355514	chr16	12021122	NPIPB2	0.345015	0.0734967	2.67527e-06	0.0443693
Strrop (colors)	ENST00000254260	chr19	33469499	RHPN2	-0.371639	0.0791783	2.68314e-06	0.0444999
Strrop (colors)	ENST00000394621	chr7	89841000	STEAP2	0.18642	0.0397327	2.70736e-06	0.0449015
Strrop (colors)	ENST00000601459	chr1	28177085	AL109927.1	-0.247268	0.0527262	2.73644e-06	0.0453839
Strrop (colors)	ENST00000264161	chr2	136664247	DARS	0.27102	0.0578007	2.74703e-06	0.0455596
Strrop (colors)	ENST00000251268	chr19	42830396	MEGF8	0.39732	0.0847693	2.7714e-06	0.0459637
Strrop (colors)	ENST00000298966	chr11	93211638	SMCO4	0.161436	0.0344651	2.8127e-06	0.0466487
Strrop (colors)	ENST00000274311	chr5	52083774	PELO	0.494931	0.105665	2.81411e-06	0.046672
Strrop (colors)	ENST00000595559	chr19	58419848	ZNF417	-0.251914	0.0537843	2.81637e-06	0.0467096
Strrop (colors)	ENST00000395094	chr16	30541688	ZNF747	0.223443	0.0477534	2.88123e-06	0.0477851
Strrop (colors)	ENST00000319863	chr11	767225	GATD1	0.41654	0.0890657	2.91423e-06	0.0483326
Strrop (colors)	ENST00000532205	chr8	144766678	ZNF707	0.301342	0.0644897	2.97247e-06	0.0492983
Strrop (colors)	ENCT00000431277	chr8	144959539	CATG00000101329.1	-0.380876	0.0815164	2.97718e-06	0.0493766
Strrop (colors)	ENST00000410016	chr2	177025619	HOXD3	0.262682	0.0562395	3.00069e-06	0.0497664
Strrop (colors)	ENST00000367558	chr1	182567758	RGS16	-0.233997	0.0501003	3.00375e-06	0.0498171
Strrop (colors)	ENST00000636493	chr14	94463642	CCDC197	0.241413	0.0516924	3.00934e-06	0.0499099
