# Supplementary material for: Deficits of Alzheimer’s Disease Neuropsychological Architecture Correlate with Specific Exosomal mRNA Expression: Evidence of a Continuum?
Source: Int J Mol Sci. 2025 May 20;26(10):4897. doi: 10.3390/ijms26104897 (PMC12112302; doi:10.3390/ijms26104897)
Supplement: Supplementary file 1 [file ijms-26-04897-s001.zip › Table S3.xlsx]

## Sheet: Sheet1
variable	Transcript_ID	chrom	txStart	GeneSymbol	estimate	se	p_value	bonferroni
Stroop (words)	ENST00000537664	chr6	170604409	FAM120B	-0.355382	0.0525567	1.36207e-11	2.25899e-07
Stroop (words)	ENST00000171111	chr19	10596796	KEAP1	0.270949	0.0427815	2.39943e-10	3.97945e-06
Stroop (words)	ENST00000359747	chr18	28956846	DSG4	0.274699	0.0469383	4.84712e-09	8.03895e-05
Stroop (words)	ENST00000444197	chr6	29407083	OR10C1	-0.234146	0.0402832	6.15441e-09	0.000102071
Stroop (words)	ENST00000315678	chr16	31446759	ZNF843	0.366535	0.0631997	6.64606e-09	0.000110225
Stroop (words)	ENST00000378501	chr20	9288447	PLCB4	-0.390077	0.067338	6.92117e-09	0.000114788
Stroop (words)	ENST00000369950	chr6	76630832	IMPG1	0.221819	0.0386695	9.67864e-09	0.00016052
Stroop (words)	ENST00000619754	chr1	47603126	CYP4A22	-0.209646	0.0369574	1.4061e-08	0.000233202
Stroop (words)	ENST00000201647	chr19	55587269	EPS8L1	-0.368905	0.0651095	1.46239e-08	0.000242538
Stroop (words)	ENST00000338008	chr5	79703832	ZFYVE16	0.215589	0.0382259	1.70181e-08	0.000282245
Stroop (words)	ENST00000376708	chr9	79634571	FOXB2	0.301825	0.0536036	1.79492e-08	0.000297688
Stroop (words)	uc002ukm.1	chr2	176993367	AX747372	-0.39373	0.0705036	2.34319e-08	0.000388617
Stroop (words)	ENST00000323030	chr15	45406519	DUOXA2	0.311052	0.055978	2.74945e-08	0.000455996
Stroop (words)	ENST00000312371	chr7	2719156	AMZ1	-0.263675	0.0485773	5.7003e-08	0.000945395
Stroop (words)	ENST00000382160	chr11	1718425	KRTAP5-6	0.332857	0.0618954	7.54337e-08	0.00125107
Stroop (words)	ENST00000374741	chr17	79632066	OXLD1	0.281997	0.0524832	7.73958e-08	0.00128361
Stroop (words)	ENST00000258214	chr16	57546090	CCDC102A	0.683692	0.127261	7.77198e-08	0.00128898
Stroop (words)	ENST00000250160	chr8	134203282	WISP1	-0.252026	0.046914	7.78319e-08	0.00129084
Stroop (words)	ENST00000541869	chr2	113299613	POLR1B	0.29114	0.0543839	8.63096e-08	0.00143145
Stroop (words)	ENST00000289448	chr5	143191726	HMHB1	-0.225639	0.0421828	8.84e-08	0.00146611
Stroop (words)	ENST00000361479	chr13	20207821	MPHOSPH8	-0.262603	0.0492578	9.75639e-08	0.0016181
Stroop (words)	ENST00000396776	chr5	57787262	GAPT	-0.172405	0.0324509	1.07947e-07	0.00179029
Stroop (words)	MICT00000155430	chr17	76171134	CATG00000032523.1	-0.273277	0.0519998	1.47742e-07	0.00245029
Stroop (words)	ENST00000296577	chr4	146019084	ABCE1	-0.282749	0.0540084	1.64735e-07	0.00273212
Stroop (words)	ENST00000327892	chr6	30687978	TUBB	-0.159579	0.0304999	1.67567e-07	0.0027791
Stroop (words)	ENST00000433688	chr11	63527364	C11orf95	0.343165	0.0661487	2.12816e-07	0.00352956
Stroop (words)	ENST00000310227	chr20	20348765	INSM1	-0.223339	0.0430636	2.14557e-07	0.00355843
Stroop (words)	ENST00000359801	chr20	1455236	SIRPB2	0.217516	0.0419766	2.19691e-07	0.00364358
Stroop (words)	ENST00000407627	chr19	8023463	ELAVL1	-0.274493	0.0530703	2.31279e-07	0.00383576
Stroop (words)	ENST00000613102	chr17	34900737	GGNBP2	-0.164926	0.0319006	2.34075e-07	0.00388213
Stroop (words)	ENST00000393045	chr1	145575989	PIAS3	0.277504	0.0537602	2.44466e-07	0.00405447
Stroop (words)	ENST00000511601	chr4	153857504	FHDC1	0.259783	0.0503818	2.51881e-07	0.00417744
Stroop (words)	ENST00000519824	chr8	130851839	FAM49B	0.1776	0.0345155	2.66812e-07	0.00442507
Stroop (words)	ENST00000296456	chr3	49711435	APEH	-0.353281	0.0689874	3.04012e-07	0.00504204
Stroop (words)	ENST00000394422	chrX	129040159	UTP14A	0.260965	0.0509856	3.08114e-07	0.00511007
Stroop (words)	ENST00000526727	chr11	126275677	ST3GAL4	-0.237109	0.0463553	3.13691e-07	0.00520256
Stroop (words)	ENST00000428202	chr5	74969949	POC5	0.275105	0.0538243	3.20183e-07	0.00531023
Stroop (words)	ENST00000511367	chr5	31400604	DROSHA	0.143026	0.0280615	3.45281e-07	0.00572649
Stroop (words)	ENST00000545097	chr3	46283872	CCR3	0.272358	0.0534673	3.50746e-07	0.00581712
Stroop (words)	ENST00000378069	chrX	43625858	MAOB	0.259688	0.0510558	3.64993e-07	0.00605341
Stroop (words)	ENST00000329078	chr17	4402133	SPNS2	0.224351	0.0441427	3.72701e-07	0.00618125
Stroop (words)	ENST00000296412	chr4	99992129	ADH5	-0.160372	0.0315869	3.83146e-07	0.00635448
Stroop (words)	ENST00000371759	chr1	51567906	C1orf185	-0.248237	0.0488958	3.83733e-07	0.00636421
Stroop (words)	ENST00000296490	chr3	52288437	WDR82	-0.197961	0.039096	4.11724e-07	0.00682844
Stroop (words)	ENST00000300873	chr19	47137333	GNG8	0.2874	0.0567978	4.19155e-07	0.00695168
Stroop (words)	ENST00000329713	chr15	82334119	MEX3B	0.20407	0.0403603	4.27709e-07	0.00709355
Stroop (words)	ENST00000251453	chr19	39923847	RPS16	0.333817	0.0661244	4.45722e-07	0.0073923
Stroop (words)	ENST00000535523	chrX	106449862	PIH1D3	0.351041	0.06963	4.61834e-07	0.00765951
Stroop (words)	ENST00000393674	chr4	175157809	FBXO8	-0.262635	0.0521944	4.85759e-07	0.00805632
Stroop (words)	ENST00000326902	chr4	54966198	GSX2	-0.225343	0.0448684	5.10569e-07	0.00846779
Stroop (words)	ENST00000369235	chr1	147380083	GJA8	-0.379108	0.0758043	5.69913e-07	0.00945201
Stroop (words)	ENST00000372264	chr9	134165081	PLPP7	-0.186519	0.0372992	5.71464e-07	0.00947774
Stroop (words)	ENST00000578049	chr1	145096413	SEC22B	-0.24291	0.0486428	5.92206e-07	0.00982174
Stroop (words)	ENST00000225698	chr17	5336097	C1QBP	-0.223404	0.0448265	6.236e-07	0.0103424
Stroop (words)	ENST00000291458	chr3	122078438	CCDC58	-0.195165	0.0392671	6.68897e-07	0.0110937
Stroop (words)	ENST00000519685	chr8	22844930	RHOBTB2	0.226047	0.0456949	7.54112e-07	0.0125069
Stroop (words)	ENST00000598975	chr22	24124467	AP000349.1	0.199457	0.0404254	8.05798e-07	0.0133642
Stroop (words)	HBMT00000964737	chr3	12925165	CATG00000059207.1	0.248779	0.0504703	8.25602e-07	0.0136926
Stroop (words)	ENST00000297784	chr9	75136717	TMC1	0.305637	0.0620569	8.43142e-07	0.0139835
Stroop (words)	ENST00000311550	chr15	26788693	GABRB3	0.309007	0.0628082	8.66079e-07	0.0143639
Stroop (words)	ENST00000259607	chr9	34709002	CCL21	0.180052	0.0368131	1.00336e-06	0.0166407
Stroop (words)	ENST00000399422	chr12	7456880	ACSM4	-0.356582	0.0729303	1.01167e-06	0.0167785
Stroop (words)	ENST00000268668	chr16	2009509	NDUFB10	0.293967	0.0601505	1.02286e-06	0.0169641
Stroop (words)	ENST00000374145	chr1	27114686	PIGV	0.242559	0.0497143	1.0659e-06	0.0176779
Stroop (words)	ENST00000591504	chr18	52568740	CCDC68	0.236381	0.048502	1.09563e-06	0.0181711
Stroop (words)	ENST00000377291	chr5	175085033	HRH2	0.204431	0.0421313	1.22078e-06	0.0202466
Stroop (words)	ENCT00000309252	chr3	134030483	CATG00000066161.1	-0.37085	0.0765675	1.2761e-06	0.0211641
Stroop (words)	ENST00000416274	chr8	86089622	E2F5	0.306302	0.0632883	1.2998e-06	0.0215572
Stroop (words)	ENST00000354694	chr22	30972612	PES1	0.171056	0.0353473	1.30301e-06	0.0216104
Stroop (words)	ENST00000299415	chr17	55821842	CCDC182	-0.16611	0.0343912	1.36531e-06	0.0226437
Stroop (words)	ENST00000341511	chr9	139901679	ABCA2	0.205214	0.0425499	1.41484e-06	0.0234651
Stroop (words)	ENST00000230588	chr6	46761127	MEP1A	-0.237858	0.0493425	1.4316e-06	0.0237431
Stroop (words)	ENST00000395544	chr17	19677263	ULK2	-0.290591	0.0603895	1.49463e-06	0.0247884
Stroop (words)	ENST00000325599	chr3	72798430	SHQ1	-0.203118	0.0422374	1.51715e-06	0.025162
Stroop (words)	ENST00000431717	chr3	111805182	C3orf52	-0.132479	0.027637	1.63862e-06	0.0271764
Stroop (words)	ENST00000321691	chr17	56618948	C17orf47	-0.151978	0.0317645	1.71408e-06	0.028428
Stroop (words)	ENST00000609129	chr1	32930670	ZBTB8B	-0.174547	0.0365015	1.73649e-06	0.0287996
Stroop (words)	ENST00000316549	chr3	142984064	SLC9A9	0.203952	0.0426945	1.77913e-06	0.0295069
Stroop (words)	ENST00000382368	chr7	5520189	FBXL18	0.420267	0.0880146	1.79737e-06	0.0298095
Stroop (words)	ENST00000225567	chr17	45000486	GOSR2	-0.344605	0.0722149	1.82465e-06	0.0302619
Stroop (words)	ENST00000216254	chr22	41865129	ACO2	0.267286	0.056183	1.96094e-06	0.0325222
Stroop (words)	ENST00000638045	chr12	124247042	DNAH10	-0.243765	0.0513124	2.02815e-06	0.0336368
Stroop (words)	ENST00000394976	chr5	134181678	C5orf24	0.118977	0.0250624	2.0623e-06	0.0342032
Stroop (words)	ENST00000259883	chr6	28249349	PGBD1	-0.265702	0.0561651	2.23703e-06	0.0371011
Stroop (words)	ENST00000308660	chr5	126203406	MARCH3	-0.121365	0.0256728	2.27457e-06	0.0377238
Stroop (words)	ENST00000326197	chr1	41492874	SCMH1	-0.250942	0.05312	2.31188e-06	0.0383425
Stroop (words)	ENST00000219162	chr16	56598961	MT4	0.420029	0.0889977	2.36367e-06	0.0392014
Stroop (words)	ENST00000271638	chr1	152004982	S100A11	-0.230572	0.0488583	2.36791e-06	0.0392718
Stroop (words)	ENST00000465530	chr10	14861979	CDNF	-0.274068	0.0580777	2.37009e-06	0.039308
Stroop (words)	ENST00000392711	chr17	66508520	PRKAR1A	-0.198228	0.0420158	2.38253e-06	0.0395143
Stroop (words)	ENST00000357155	chr1	109834987	MYBPHL	0.193613	0.0410848	2.44682e-06	0.0405805
Stroop (words)	ENST00000587989	chr17	42264417	TMUB2	-0.147455	0.0313076	2.47868e-06	0.041109
Stroop (words)	FTMT24600005307	chr12	104849176	CATG00000013134.1	0.235069	0.0500333	2.62384e-06	0.0435164
Stroop (words)	ENST00000380367	chr11	5164449	OR52A1	0.2241	0.0478017	2.7574e-06	0.0457316
Stroop (words)	ENST00000368757	chr1	153012304	SPRR2D	0.332965	0.0710931	2.8201e-06	0.0467713
Stroop (words)	ENST00000255608	chr19	1985437	BTBD2	-0.295998	0.0632387	2.85983e-06	0.0474303
Stroop (words)	ENST00000429990	chr16	74411776	NPIPB15	-0.135692	0.0289951	2.87112e-06	0.0476175
Stroop (words)	ENST00000382209	chr8	11831446	DEFB136	0.16485	0.0352647	2.94478e-06	0.0488391
