# Supplementary material for: Deficits of Alzheimer’s Disease Neuropsychological Architecture Correlate with Specific Exosomal mRNA Expression: Evidence of a Continuum?
Source: Int J Mol Sci. 2025 May 20;26(10):4897. doi: 10.3390/ijms26104897 (PMC12112302; doi:10.3390/ijms26104897)
Supplement: Supplementary file 1 [file ijms-26-04897-s001.zip › Table S4.xlsx]

## Sheet: Sheet1
variable	Transcript_ID	chrom	txStart	GeneSymbol	estimate	se	p_value	bonferroni
perseverant errors	ENCT00000045141	chr10	38027225	CATG00000112585.1	0.453189	0.0842522	7.49168e-08	0.00124249
perseverant errors	ENCT00000113077	chr13	55351449	CATG00000014934.1	0.49045	0.103	1.92023e-06	0.0318469
perseverant errors	ENCT00000202697	chr19	17008342	CATG00000038771.1	0.393121	0.0833849	2.42273e-06	0.0401809
perseverant errors	ENCT00000228958	chr2	119913597	CATG00000044356.1	-0.730763	0.134925	6.09293e-08	0.00101051
perseverant errors	ENCT00000263490	chr20	61077116	CATG00000053945.1	0.625854	0.124294	4.77167e-07	0.00791381
perseverant errors	ENCT00000272151	chr21	46270031	CATG00000056264.1	-0.369563	0.0708512	1.82786e-07	0.00303151
perseverant errors	ENCT00000431277	chr8	144959539	CATG00000101329.1	0.42213	0.0876649	1.47002e-06	0.0243803
perseverant errors	ENCT00000474207	chrX	2742248	CATG00000112964.1	-0.361003	0.0725194	6.42395e-07	0.0106541
perseverant errors	ENST00000013807	chr19	45916692	ERCC1	-0.383017	0.0810581	2.2987e-06	0.0381239
perseverant errors	ENST00000055682	chrX	73952691	NEXMIF	-0.322977	0.0683303	2.28202e-06	0.0378473
perseverant errors	ENST00000158166	chr17	3768451	CAMKK1	0.292206	0.0601883	1.20466e-06	0.0199793
perseverant errors	ENST00000200457	chr7	100464760	TRIP6	-0.295103	0.0557025	1.17183e-07	0.00194347
perseverant errors	ENST00000201031	chr20	55204358	TFAP2C	-0.383265	0.0753123	3.59941e-07	0.00596963
perseverant errors	ENST00000204961	chrX	68048840	EFNB1	0.200987	0.0397051	4.14911e-07	0.0068813
perseverant errors	ENST00000215637	chr19	496454	MADCAM1	-1.00179	0.180592	2.90239e-08	0.000481362
perseverant errors	ENST00000216200	chr22	37196728	PVALB	-0.35446	0.0672439	1.35493e-07	0.00224716
perseverant errors	ENST00000216271	chr22	50683612	HDAC10	-0.403111	0.083889	1.54528e-06	0.0256284
perseverant errors	ENST00000216420	chr14	54976546	CGRRF1	-0.317161	0.0636725	6.32163e-07	0.0104844
perseverant errors	ENST00000216484	chr14	77972340	SPTLC2	-0.530054	0.0884207	2.03885e-09	3.38143e-05
perseverant errors	ENST00000216492	chr14	93389425	CHGA	0.458926	0.082607	2.76776e-08	0.000459033
perseverant errors	ENST00000217182	chr20	62119365	EEF1A2	-0.535299	0.0893872	2.1173e-09	3.51154e-05
perseverant errors	ENST00000219162	chr16	56598961	MT4	-0.919665	0.130215	1.63321e-12	2.70868e-08
perseverant errors	ENST00000220507	chr15	41164412	RHOV	0.187387	0.0392784	1.83564e-06	0.0304442
perseverant errors	ENST00000221954	chr19	42125344	CEACAM4	-0.664341	0.140272	2.17865e-06	0.036133
perseverant errors	ENST00000223293	chr7	150382788	GIMAP2	-0.5019	0.0985636	3.54029e-07	0.00587158
perseverant errors	ENST00000223528	chr9	108320411	FKTN	-0.627944	0.105054	2.26827e-09	3.76193e-05
perseverant errors	ENST00000224862	chr10	104179571	FBXL15	-0.604858	0.113535	9.95824e-08	0.00165157
perseverant errors	ENST00000228606	chr12	58156122	CYP27B1	0.774006	0.146106	1.17361e-07	0.00194643
perseverant errors	ENST00000232888	chr3	51967446	RRP9	-0.568973	0.115634	8.63471e-07	0.0143207
perseverant errors	ENST00000234160	chr2	171785036	GORASP2	-0.575952	0.0977323	3.78881e-09	6.28374e-05
perseverant errors	ENST00000238651	chr14	74035763	ACOT2	-0.336783	0.0653547	2.56145e-07	0.00424817
perseverant errors	ENST00000242719	chr1	51701943	RNF11	-0.528312	0.111809	2.29974e-06	0.0381413
perseverant errors	ENST00000246071	chr20	16710629	SNRPB2	-0.336546	0.0593448	1.41938e-08	0.000235405
perseverant errors	ENST00000247470	chr16	31212806	PYCARD	-0.557544	0.103453	7.07034e-08	0.00117262
perseverant errors	ENST00000250160	chr8	134203282	WISP1	0.417958	0.0768627	5.39637e-08	0.000894988
perseverant errors	ENST00000258499	chr12	95910336	USP44	0.452598	0.0790267	1.02127e-08	0.000169377
perseverant errors	ENST00000261226	chr12	94960900	TMCC3	-0.259284	0.05456	2.01154e-06	0.0333614
perseverant errors	ENST00000262138	chr17	64961026	CACNG4	-0.606125	0.118964	3.4866e-07	0.00578253
perseverant errors	ENST00000262300	chr16	3022792	PKMYT1	0.273501	0.0513105	9.80448e-08	0.00162607
perseverant errors	ENST00000262460	chr20	25388363	GINS1	0.64743	0.130372	6.83394e-07	0.0113341
perseverant errors	ENST00000262623	chr19	36040945	ATP4A	-0.186639	0.035699	1.7123e-07	0.00283985
perseverant errors	ENST00000262633	chr19	36119951	RBM42	-0.446814	0.0795255	1.92624e-08	0.000319467
perseverant errors	ENST00000263087	chr17	3617922	ITGAE	0.365781	0.0712457	2.83532e-07	0.00470237
perseverant errors	ENST00000263620	chr19	926000	ARID3A	-0.350378	0.0740088	2.19836e-06	0.0364598
perseverant errors	ENST00000263666	chr3	73431584	PDZRN3	0.467478	0.0931748	5.24264e-07	0.00869491
perseverant errors	ENST00000263710	chr2	122095352	CLASP1	-0.454618	0.0809957	1.99004e-08	0.000330048
perseverant errors	ENST00000264938	chr5	473425	SLC9A3	-0.390061	0.082466	2.24565e-06	0.037244
perseverant errors	ENST00000265333	chr5	133307606	VDAC1	-0.447163	0.0869982	2.74879e-07	0.00455886
perseverant errors	ENST00000267257	chr12	120648242	PXN	0.306908	0.0595902	2.60055e-07	0.00431301
perseverant errors	ENST00000267838	chr15	52015208	LYSMD2	-0.280127	0.0567711	8.04276e-07	0.0133389
perseverant errors	ENST00000269392	chr17	79163396	CEP131	0.290892	0.0617566	2.47345e-06	0.0410221
perseverant errors	ENST00000271277	chr1	112938803	CTTNBP2NL	-0.587424	0.0848538	4.42863e-12	7.34488e-08
perseverant errors	ENST00000273857	chr4	47596015	CORIN	-0.819206	0.143151	1.04851e-08	0.000173896
perseverant errors	ENST00000274773	chr5	180620924	TRIM7	-0.641557	0.092828	4.80432e-12	7.96796e-08
perseverant errors	ENST00000276659	chr8	108911545	RSPO2	-0.696363	0.129531	7.61453e-08	0.00126287
perseverant errors	ENST00000278422	chr11	57480079	TMX2	-0.290222	0.0529653	4.26614e-08	0.000707539
perseverant errors	ENST00000278927	chr11	124623019	ESAM	0.295787	0.061956	1.80468e-06	0.0299307
perseverant errors	ENST00000281437	chr11	129245835	BARX2	-0.828209	0.163858	4.31684e-07	0.00715948
perseverant errors	ENST00000282588	chr5	52083730	ITGA1	0.450227	0.0856191	1.45242e-07	0.00240883
perseverant errors	ENST00000283547	chr13	111973015	TEX29	0.590238	0.12471	2.2134e-06	0.0367092
perseverant errors	ENST00000284268	chr5	14704909	ANKH	0.526213	0.1076	1.00598e-06	0.0166842
perseverant errors	ENST00000285046	chr3	14860469	FGD5	-0.366793	0.072999	5.04398e-07	0.00836544
perseverant errors	ENST00000285979	chr10	96443378	CYP2C18	-0.39768	0.0806855	8.27499e-07	0.0137241
perseverant errors	ENST00000288985	chr9	98637983	ERCC6L2	-0.278909	0.0580065	1.52269e-06	0.0252538
perseverant errors	ENST00000289448	chr5	143191726	HMHB1	0.344082	0.0595808	7.69334e-09	0.000127594
perseverant errors	ENST00000290015	chr17	44928952	WNT9B	-0.576964	0.109891	1.51813e-07	0.00251783
perseverant errors	ENST00000290271	chr8	23699428	STC1	0.221969	0.0453355	9.77308e-07	0.0162087
perseverant errors	ENST00000290299	chr21	35275757	ATP5PO	0.811007	0.167564	1.29845e-06	0.0215347
perseverant errors	ENST00000291900	chr9	131492065	ZER1	-0.344119	0.0734549	2.80285e-06	0.0464852
perseverant errors	ENST00000292363	chr19	647526	RNF126	-0.303986	0.0608682	5.90916e-07	0.00980034
perseverant errors	ENST00000293845	chr17	8633252	CCDC42	-0.340313	0.0548828	5.62049e-10	9.32159e-06
perseverant errors	ENST00000295321	chr2	128238382	IWS1	0.609698	0.0829402	1.96657e-13	3.26156e-09
perseverant errors	ENST00000295702	chr1	155978839	SSR2	0.36029	0.0756635	1.91935e-06	0.0318325
perseverant errors	ENST00000296412	chr4	99992129	ADH5	0.219278	0.0446467	9.04246e-07	0.0149969
perseverant errors	ENST00000297063	chr7	36363830	KIAA0895	-0.498933	0.0993048	5.05375e-07	0.00838164
perseverant errors	ENST00000297512	chr7	150745973	ASIC3	-0.723664	0.15107	1.66582e-06	0.0276276
perseverant errors	ENST00000299441	chr11	6642554	DCHS1	0.506715	0.0916609	3.23625e-08	0.000536733
perseverant errors	ENST00000300650	chr11	117103341	RNF214	-0.380775	0.0619831	8.08716e-10	1.34126e-05
perseverant errors	ENST00000300952	chr19	1248552	MIDN	0.547196	0.096988	1.68189e-08	0.000278942
perseverant errors	ENST00000303270	chr5	176728487	RAB24	-0.561056	0.119397	2.61356e-06	0.0433459
perseverant errors	ENST00000303372	chr12	124155660	TCTN2	0.389613	0.0768891	4.03681e-07	0.00669505
perseverant errors	ENST00000303665	chr16	24930714	ARHGAP17	-0.356877	0.0680098	1.54229e-07	0.00255789
perseverant errors	ENST00000304385	chr4	153539784	TMEM154	0.453847	0.0951527	1.84529e-06	0.0306042
perseverant errors	ENST00000305046	chr4	100226121	ADH1B	0.298375	0.0613572	1.15671e-06	0.019184
perseverant errors	ENST00000305366	chr3	149086809	TM4SF1	0.315255	0.0624732	4.5058e-07	0.00747286
perseverant errors	ENST00000306917	chr15	68570141	FEM1B	0.616987	0.117231	1.4172e-07	0.00235043
perseverant errors	ENST00000307365	chr10	74033678	DDIT4	0.364517	0.0708964	2.72498e-07	0.00451938
perseverant errors	ENST00000308009	chr17	6944949	SLC16A11	-0.2956	0.0630918	2.79635e-06	0.0463774
perseverant errors	ENST00000309422	chr11	64002010	VEGFB	-0.561183	0.114845	1.02675e-06	0.0170286
perseverant errors	ENST00000309668	chr12	57828543	INHBC	-0.625431	0.132899	2.52554e-06	0.0418862
perseverant errors	ENST00000309851	chr1	110230442	GSTM1	0.422522	0.0861479	9.36108e-07	0.0155254
perseverant errors	ENST00000311223	chr1	182350840	GLUL	-0.412261	0.0866463	1.95551e-06	0.0324321
perseverant errors	ENST00000311550	chr15	26788693	GABRB3	-0.498584	0.0922502	6.49197e-08	0.00107669
perseverant errors	ENST00000311915	chr12	64580096	C12orf66	-0.399366	0.0841993	2.10464e-06	0.0349054
perseverant errors	ENST00000312579	chr11	65657583	CCDC85B	-0.77396	0.139954	3.20063e-08	0.000530825
perseverant errors	ENST00000313367	chr7	24836158	OSBPL3	-0.490943	0.0912251	7.37983e-08	0.00122395
perseverant errors	ENST00000314134	chr11	45825957	SLC35C1	-0.611923	0.128934	2.07458e-06	0.0344069
perseverant errors	ENST00000316470	chr2	27346703	ABHD1	0.385114	0.0688014	2.17504e-08	0.00036073
perseverant errors	ENST00000317677	chr20	34213966	CPNE1	0.38758	0.0780321	6.8019e-07	0.011281
perseverant errors	ENST00000317811	chr11	35639967	FJX1	0.449326	0.0749032	1.98835e-09	3.29768e-05
perseverant errors	ENST00000317907	chr2	32853129	TTC27	0.365723	0.0760312	1.508e-06	0.0250101
perseverant errors	ENST00000318121	chr1	36202006	CLSPN	-0.292169	0.0605457	1.39587e-06	0.0231505
perseverant errors	ENST00000319540	chr4	83550692	SCD5	0.859037	0.131676	6.85146e-11	1.13631e-06
perseverant errors	ENST00000319550	chr6	116422012	NT5DC1	-0.759418	0.156419	1.20365e-06	0.0199625
perseverant errors	ENST00000319622	chr15	72491370	PKM	-0.47448	0.0986401	1.50767e-06	0.0250046
perseverant errors	ENST00000321522	chr11	5079880	OR52E2	0.289328	0.0512415	1.6389e-08	0.000271811
perseverant errors	ENST00000323460	chr3	196594727	SENP5	0.377587	0.076068	6.91257e-07	0.0114645
perseverant errors	ENST00000326139	chr7	31003638	GHRHR	-0.497068	0.101559	9.86278e-07	0.0163574
perseverant errors	ENST00000327697	chr3	49726932	RNF123	-0.249281	0.0500946	6.48414e-07	0.0107539
perseverant errors	ENST00000327892	chr6	30687978	TUBB	0.21251	0.0409457	2.10225e-07	0.00348659
perseverant errors	ENST00000329106	chr2	108863651	SULT1C3	0.518877	0.0992433	1.71047e-07	0.00283682
perseverant errors	ENST00000329197	chr17	80349886	OGFOD3	0.210374	0.0425276	7.54563e-07	0.0125144
perseverant errors	ENST00000332431	chrX	102585124	TCEAL7	-0.400335	0.0826698	1.2817e-06	0.021257
perseverant errors	ENST00000332981	chr14	61788435	PRKCH	0.287431	0.0607074	2.19379e-06	0.036384
perseverant errors	ENST00000333017	chr2	99858717	LYG2	0.50327	0.0907565	2.93497e-08	0.000486764
perseverant errors	ENST00000333651	chr19	3572936	HMG20B	-0.464636	0.0946448	9.14203e-07	0.0151621
perseverant errors	ENST00000333868	chr1	15818765	CASP9	0.618619	0.102886	1.82532e-09	3.0273e-05
perseverant errors	ENST00000334529	chr3	112182815	BTLA	-0.680198	0.13434	4.12145e-07	0.00683542
perseverant errors	ENST00000334850	chr17	79495558	FSCN2	-0.275521	0.0573073	1.52617e-06	0.0253116
perseverant errors	ENST00000335017	chr12	48722763	H1FNT	-0.550122	0.0964342	1.16592e-08	0.000193368
perseverant errors	ENST00000336032	chr6	89790497	PNRC1	-0.244893	0.0502204	1.08057e-06	0.0179213
perseverant errors	ENST00000336418	chr15	90373831	AP3S2	0.369324	0.0778431	2.09057e-06	0.034672
perseverant errors	ENST00000336868	chr17	702553	NXN	-0.621693	0.119805	2.11176e-07	0.00350236
perseverant errors	ENST00000337827	chr14	69726681	GALNT16	0.500831	0.104519	1.65331e-06	0.0274201
perseverant errors	ENST00000339133	chr19	13988061	NANOS3	-0.549587	0.112573	1.04993e-06	0.0174131
perseverant errors	ENST00000344222	chr19	58054004	ZNF550	0.433828	0.0842838	2.64363e-07	0.00438447
perseverant errors	ENST00000344519	chr19	20959231	ZNF66	0.593633	0.123637	1.57549e-06	0.0261295
perseverant errors	ENST00000344641	chr9	125026935	MRRF	0.49459	0.102776	1.49202e-06	0.0247452
perseverant errors	ENST00000344773	chr2	28113596	BABAM2	0.393208	0.0829587	2.13931e-06	0.0354804
perseverant errors	ENST00000344941	chr12	16341419	SLC15A5	-0.352283	0.072779	1.29544e-06	0.0214849
perseverant errors	ENST00000354700	chr1	1227756	ACAP3	-0.326352	0.0644905	4.18233e-07	0.0069364
perseverant errors	ENST00000355341	chr15	41099287	ZFYVE19	-0.61077	0.106832	1.0835e-08	0.000179699
perseverant errors	ENST00000355349	chr14	23881947	MYH7	-0.622562	0.130971	1.99989e-06	0.0331683
perseverant errors	ENST00000355451	chr7	44418720	NUDCD3	-0.630296	0.0966938	7.10274e-11	1.17799e-06
perseverant errors	ENST00000355467	chr2	27805897	ZNF512	-0.2789	0.0540853	2.51396e-07	0.00416941
perseverant errors	ENST00000355803	chr16	1358881	UBE2I	-0.658337	0.132356	6.55885e-07	0.0108778
perseverant errors	ENST00000356083	chr9	116917840	COL27A1	0.205268	0.0426735	1.50788e-06	0.0250082
perseverant errors	ENST00000356955	chr1	155023762	ADAM15	-0.259113	0.0495393	1.691e-07	0.00280452
perseverant errors	ENST00000357155	chr1	109834987	MYBPHL	-0.286786	0.060188	1.89009e-06	0.0313471
perseverant errors	ENST00000357436	chr22	38035482	SH3BP1	-0.401563	0.0756906	1.12472e-07	0.00186534
perseverant errors	ENST00000357635	chr15	75192328	FAM219B	0.341911	0.0702873	1.14757e-06	0.0190324
perseverant errors	ENST00000358127	chr9	36833272	PAX5	0.197574	0.038322	2.5278e-07	0.00419236
perseverant errors	ENST00000359623	chr7	150020376	LRRC61	-0.701385	0.148569	2.34766e-06	0.0389359
perseverant errors	ENST00000359747	chr18	28956846	DSG4	-0.378442	0.0735666	2.68659e-07	0.00445571
perseverant errors	ENST00000359863	chr7	98476113	TRRAP	0.439719	0.073044	1.74504e-09	2.89415e-05
perseverant errors	ENST00000361507	chr11	77926343	GAB2	-0.653121	0.123047	1.10905e-07	0.00183936
perseverant errors	ENST00000366788	chr1	226736501	STUM	-0.432648	0.0911979	2.09481e-06	0.0347425
perseverant errors	ENST00000366932	chr1	218458629	RRP15	-0.639629	0.128865	6.92143e-07	0.0114792
perseverant errors	ENST00000367772	chr1	169822215	SCYL3	0.20366	0.0380597	8.74377e-08	0.00145015
perseverant errors	ENST00000367808	chr1	169337208	BLZF1	0.687959	0.138211	6.43746e-07	0.0106765
perseverant errors	ENST00000368096	chr1	159887897	TAGLN2	-0.638983	0.130994	1.07185e-06	0.0177767
perseverant errors	ENST00000368693	chr10	127585108	FANK1	0.395427	0.0736209	7.82494e-08	0.00129777
perseverant errors	ENST00000369356	chr1	144851427	PDE4DIP	0.252464	0.0512838	8.52764e-07	0.0141431
perseverant errors	ENST00000370487	chr20	61427805	MRGBP	-0.388642	0.0807545	1.48954e-06	0.0247041
perseverant errors	ENST00000370775	chrX	134184962	RTL8A	-0.393678	0.0832536	2.2601e-06	0.0374837
perseverant errors	ENST00000371153	chr1	62702651	KANK4	-0.527997	0.10616	6.57301e-07	0.0109013
perseverant errors	ENST00000371471	chr20	52183604	ZNF217	-0.345825	0.0719655	1.5442e-06	0.0256105
perseverant errors	ENST00000371756	chr9	138824815	UBAC1	0.49641	0.0965074	2.693e-07	0.00446633
perseverant errors	ENST00000372017	chr10	88718413	SNCG	-0.627263	0.130432	1.51596e-06	0.0251422
perseverant errors	ENST00000372292	chr10	81697496	SFTPD	-0.359984	0.0644152	2.29054e-08	0.000379886
perseverant errors	ENST00000372434	chr1	43916825	HYI	0.321772	0.0603886	9.91035e-08	0.00164363
perseverant errors	ENST00000373284	chr9	130493803	TOR2A	-0.372329	0.0781303	1.88405e-06	0.031247
perseverant errors	ENST00000373509	chr6	37137979	PIM1	-0.621532	0.112115	2.96165e-08	0.000491189
perseverant errors	ENST00000375011	chr9	101569981	GALNT12	0.349622	0.0689277	3.9303e-07	0.00651841
perseverant errors	ENST00000375643	chr9	94972489	IARS	-0.83777	0.145427	8.37338e-09	0.000138873
perseverant errors	ENST00000375708	chr9	94484879	ROR2	0.32248	0.0500458	1.16593e-10	1.9337e-06
perseverant errors	ENST00000376112	chr20	30193086	ID1	-0.357585	0.0755926	2.24046e-06	0.0371581
perseverant errors	ENST00000376572	chr1	11979648	KIAA2013	0.297107	0.0511509	6.30543e-09	0.000104576
perseverant errors	ENST00000376708	chr9	79634571	FOXB2	-0.459159	0.094553	1.1972e-06	0.0198555
perseverant errors	ENST00000376954	chrX	47696301	ZNF81	-0.45872	0.0905011	4.00608e-07	0.00664408
perseverant errors	ENST00000377173	chr6	29053985	OR2B3	0.320457	0.0550488	5.83816e-09	9.68259e-05
perseverant errors	ENST00000377673	chr12	110906169	FAM216A	0.187256	0.0391035	1.67836e-06	0.0278356
perseverant errors	ENST00000378312	chr11	57480075	TMX2	-0.283428	0.0531855	9.8733e-08	0.00163749
perseverant errors	ENST00000379205	chr4	159587831	C4orf46	0.677981	0.111476	1.18804e-09	1.97037e-05
perseverant errors	ENST00000379246	chr5	131289598	ACSL6	-0.928287	0.183252	4.07072e-07	0.00675128
perseverant errors	ENST00000380815	chr6	1624041	GMDS	-0.498627	0.0958269	1.9566e-07	0.00324503
perseverant errors	ENST00000381095	chrX	5808067	NLGN4X	-0.381904	0.0729397	1.64194e-07	0.00272316
perseverant errors	ENST00000381176	chr22	44639547	SHISAL1	0.234376	0.0453595	2.37788e-07	0.00394371
perseverant errors	ENST00000381831	chr21	34876238	GART	-0.322962	0.0620268	1.92112e-07	0.00318617
perseverant errors	ENST00000381848	chr19	4522543	PLIN5	0.306381	0.0651155	2.53619e-06	0.0420626
perseverant errors	ENST00000382743	chr11	215458	SIRT3	0.332254	0.0581014	1.07455e-08	0.000178214
perseverant errors	ENST00000388920	chr10	129535499	FOXI2	-0.937559	0.197983	2.18462e-06	0.036232
perseverant errors	ENST00000392522	chr14	105957586	TEDC1	-0.667504	0.131285	3.68835e-07	0.00611714
perseverant errors	ENST00000394904	chr12	51379775	SLC11A2	-0.612595	0.0847476	4.88478e-13	8.10141e-09
perseverant errors	ENST00000396751	chr11	6625046	ILK	-0.517565	0.0984867	1.47882e-07	0.00245263
perseverant errors	ENST00000396789	chr14	24782517	LTB4R	-0.276917	0.0576177	1.53899e-06	0.0255242
perseverant errors	ENST00000396925	chr16	3064713	CLDN6	-0.255982	0.0523006	9.85852e-07	0.0163504
perseverant errors	ENST00000397118	chr14	24037247	JPH4	-0.615384	0.125858	1.01095e-06	0.0167666
perseverant errors	ENST00000397420	chr11	832843	CD151	-0.367228	0.0681524	7.11132e-08	0.00117941
perseverant errors	ENST00000397621	chr16	742500	FBXL16	-0.453952	0.0818705	2.94373e-08	0.000488218
perseverant errors	ENST00000397666	chr16	684430	METTL26	-0.402218	0.0830493	1.27814e-06	0.0211979
perseverant errors	ENST00000397771	chr22	30184631	ASCC2	-0.88991	0.166938	9.77968e-08	0.00162196
perseverant errors	ENST00000398484	chr4	1003767	FGFRL1	-0.503475	0.106284	2.16845e-06	0.0359637
perseverant errors	ENST00000398868	chr11	63391559	ATL3	0.286255	0.0566004	4.24851e-07	0.00704615
perseverant errors	ENST00000400520	chr1	20301925	PLA2G2A	-0.767771	0.151254	3.85407e-07	0.00639197
perseverant errors	ENST00000400521	chr22	19863045	TXNRD2	-0.383802	0.0775805	7.53081e-07	0.0124898
perseverant errors	ENST00000402738	chr4	89513574	HERC3	-0.385078	0.0804529	1.6982e-06	0.0281647
perseverant errors	ENST00000408955	chr7	143632259	OR2F2	0.307301	0.0626989	9.52424e-07	0.015796
perseverant errors	ENST00000412307	chr10	75669736	C10orf55	0.34171	0.0684238	5.91329e-07	0.00980719
perseverant errors	ENST00000415949	chr7	54819946	SEC61G	0.446535	0.0934532	1.76902e-06	0.0293392
perseverant errors	ENST00000417996	chr12	53183469	KRT3	-0.331891	0.0683937	1.21819e-06	0.0202037
perseverant errors	ENST00000418577	chr3	50388289	CYB561D2	-0.39274	0.0809893	1.23908e-06	0.0205502
perseverant errors	ENST00000422538	chr12	48103528	ENDOU	-0.588386	0.108434	5.75565e-08	0.000954575
perseverant errors	ENST00000423345	chr19	8554940	PRAM1	-0.566955	0.120926	2.75267e-06	0.045653
perseverant errors	ENST00000427255	chr15	41107769	PPP1R14D	0.718346	0.151279	2.04958e-06	0.0339923
perseverant errors	ENST00000427805	chrX	100645812	RPL36A	-0.569923	0.110684	2.61757e-07	0.00434125
perseverant errors	ENST00000429243	chr12	53835389	PRR13	0.559786	0.115946	1.37907e-06	0.0228719
perseverant errors	ENST00000430256	chr19	34289291	KCTD15	0.414981	0.0820247	4.20982e-07	0.00698198
perseverant errors	ENST00000431162	chr3	39149195	TTC21A	0.705062	0.10456	1.55042e-11	2.57136e-07
perseverant errors	ENST00000431683	chr11	134146635	GLB1L3	-0.338755	0.0614733	3.57595e-08	0.000593071
perseverant errors	ENST00000431717	chr3	111805182	C3orf52	0.173005	0.0339774	3.54707e-07	0.00588281
perseverant errors	ENST00000431843	chr11	405716	SIGIRR	-0.977194	0.207467	2.47576e-06	0.0410605
perseverant errors	ENST00000432792	chr1	43735696	TMEM125	-0.264	0.0528497	5.87444e-07	0.00974276
perseverant errors	ENST00000432992	chr17	9817167	GAS7	-0.309085	0.060407	3.10918e-07	0.00515657
perseverant errors	ENST00000438251	chr15	90792762	TTLL13P	-0.454134	0.089205	3.56367e-07	0.00591035
perseverant errors	ENST00000438552	chr20	2442280	SNRPB	-0.254354	0.0532339	1.77013e-06	0.0293576
perseverant errors	ENST00000439262	chr2	219687106	PRKAG3	-0.420124	0.0824085	3.43129e-07	0.0056908
perseverant errors	ENST00000443236	chr19	17003758	CPAMD8	0.419496	0.0737372	1.27737e-08	0.000211851
perseverant errors	ENST00000446632	chr3	3111233	IL5RA	0.349807	0.0670353	1.80631e-07	0.00299576
perseverant errors	ENST00000447102	chr19	1397810	GAMT	-0.864082	0.184773	2.91888e-06	0.0484095
perseverant errors	ENST00000448587	chr19	5558178	TINCR	-0.980806	0.197644	6.95998e-07	0.0115431
perseverant errors	ENST00000448841	chr10	104503658	WBP1L	-0.612391	0.130428	2.66278e-06	0.0441622
perseverant errors	ENST00000451321	chr4	106603784	INTS12	-0.438046	0.0917541	1.80486e-06	0.0299337
perseverant errors	ENST00000452319	chr2	121549985	GLI2	0.503624	0.104588	1.46981e-06	0.0243768
perseverant errors	ENST00000453372	chr19	9762955	ZNF562	0.362964	0.0774948	2.81715e-06	0.0467224
perseverant errors	ENST00000457354	chr14	51706886	TMX1	-0.411404	0.0774635	1.09066e-07	0.00180886
perseverant errors	ENST00000457616	chr3	185361763	IGF2BP2	-0.274397	0.0542115	4.15773e-07	0.00689559
perseverant errors	ENST00000460943	chr7	73623748	LAT2	-0.359896	0.0635939	1.52014e-08	0.000252115
perseverant errors	ENST00000469941	chr3	101293038	PCNP	-0.271875	0.0578498	2.60578e-06	0.0432169
perseverant errors	ENST00000470794	chr17	16346575	LRRC75A	-0.571031	0.0971654	4.18046e-09	6.93329e-05
perseverant errors	ENST00000477892	chr3	122103029	FAM162A	0.272188	0.054344	5.48251e-07	0.00909274
perseverant errors	ENST00000480945	chr1	15943995	DDI2	1.2313	0.198667	5.72529e-10	9.4954e-06
perseverant errors	ENST00000494082	chr6	33291402	AL662820.1	-0.610228	0.119816	3.52347e-07	0.00584368
perseverant errors	ENST00000507488	chr3	130569445	ATP2C1	-0.407351	0.0837439	1.14898e-06	0.0190558
perseverant errors	ENST00000517894	chr8	143530791	ADGRB1	-0.21589	0.0390158	3.14106e-08	0.000520945
perseverant errors	ENST00000520527	chr8	80948820	TPD52	0.30338	0.0518453	4.86777e-09	8.0732e-05
perseverant errors	ENST00000535977	chr16	639357	RAB40C	-0.492352	0.0755649	7.23917e-11	1.20062e-06
perseverant errors	ENST00000537328	chr11	61556435	TMEM258	0.269047	0.0550927	1.04195e-06	0.0172807
perseverant errors	ENST00000542575	chr19	47278140	SLC1A5	-0.674513	0.122468	3.63661e-08	0.000603132
perseverant errors	ENST00000543264	chr19	4278598	SHD	-0.303764	0.0628459	1.34177e-06	0.0222532
perseverant errors	ENST00000548556	chr12	56110315	BLOC1S1	-0.263002	0.0468914	2.03807e-08	0.000338014
perseverant errors	ENST00000554048	chr19	57665389	DUXA	0.256029	0.0514682	6.54119e-07	0.0108486
perseverant errors	ENST00000561028	chr14	24549376	NRL	-0.530628	0.1022	2.08e-07	0.00344968
perseverant errors	ENST00000568583	chr16	88923549	TRAPPC2L	0.620132	0.116372	9.88167e-08	0.00163887
perseverant errors	ENST00000571589	chr16	14165179	MRTFB	0.728995	0.120783	1.58417e-09	2.62734e-05
perseverant errors	ENST00000572493	chr17	3289224	AC087498.1	-0.432535	0.0783676	3.40333e-08	0.000564443
perseverant errors	ENST00000573521	chr5	140782520	PCDHGA9	0.360456	0.0750002	1.53934e-06	0.0255299
perseverant errors	ENST00000578049	chr1	145096413	SEC22B	0.357385	0.0554698	1.17227e-10	1.94421e-06
perseverant errors	ENST00000579565	chr17	38278867	MSL1	-0.564284	0.118737	2.01019e-06	0.0333391
perseverant errors	ENST00000586534	chr19	13056702	RAD23A	-0.389559	0.06807	1.04714e-08	0.000173668
perseverant errors	ENST00000588184	chr10	118423310	C10orf82	-0.511105	0.102406	6.00792e-07	0.00996414
perseverant errors	ENST00000590202	chr18	14103862	ZNF519	0.340772	0.0688451	7.42786e-07	0.0123191
perseverant errors	ENST00000590958	chr17	40714169	COASY	-0.288463	0.0585664	8.41881e-07	0.0139626
perseverant errors	ENST00000591889	chr19	38779808	AC011479.1	-0.887873	0.188481	2.46898e-06	0.040948
perseverant errors	ENST00000594609	chr1	161190160	AL590714.1	0.437406	0.0848797	2.56015e-07	0.00424601
perseverant errors	ENST00000595090	chr19	49496705	RUVBL2	0.672065	0.13347	4.77003e-07	0.00791109
perseverant errors	ENST00000598975	chr22	24124467	AP000349.1	-0.318694	0.0578426	3.59482e-08	0.0005962
perseverant errors	ENST00000611870	chr16	76311176	CNTNAP4	0.440407	0.0899338	9.73051e-07	0.016138
perseverant errors	ENST00000612742	chr2	172173915	METTL8	0.690514	0.128675	8.03444e-08	0.00133251
perseverant errors	ENST00000613466	chr4	145915727	ANAPC10	-0.58584	0.108957	7.58306e-08	0.00125765
perseverant errors	ENST00000614641	chr9	34458750	DNAI1	-0.550325	0.117743	2.95454e-06	0.049001
perseverant errors	ENST00000614987	chr14	91314206	RPS6KA5	-0.619342	0.12014	2.53375e-07	0.00420223
perseverant errors	ENST00000616144	chr19	50168399	BCL2L12	-0.565936	0.116654	1.22581e-06	0.0203301
perseverant errors	ENST00000616482	chr5	139781399	ANKHD1	-0.68518	0.143027	1.66303e-06	0.0275814
perseverant errors	ENST00000618404	chr17	34310330	CCL14	-0.582984	0.10712	5.25897e-08	0.0008722
perseverant errors	ENST00000620217	chr13	113978479	GRTP1	-0.456222	0.08836	2.42744e-07	0.00402591
perseverant errors	ENST00000622150	chr4	66185281	EPHA5	-0.537572	0.110275	1.08899e-06	0.0180609
perseverant errors	ENST00000634992	chr11	18621334	SPTY2D1OS	0.385373	0.0608394	2.38484e-10	3.95526e-06
perseverant errors	ENST00000641114	chr12	55966252	OR2AP1	-0.307795	0.0628716	9.79961e-07	0.0162527
perseverant errors	ENST00000643770	chr8	142524797	AC138647.1	-0.625781	0.122299	3.10739e-07	0.00515361
perseverant errors	ENST00000644744	chr12	88886570	KITLG	-0.7073	0.13377	1.24048e-07	0.00205734
perseverant errors	ENST00000645013	chr2	44066103	ABCG8	0.380572	0.0772362	8.33389e-07	0.0138218
perseverant errors	ENST00000645147	chrX	78400160	GPR174	-0.330801	0.0509092	8.14698e-11	1.35118e-06
perseverant errors	ENST00000645668	chr1	184020785	TSEN15	0.433005	0.0900741	1.53054e-06	0.0253839
perseverant errors	ENST00000646100	chr16	21675292	OTOA	0.358505	0.0746484	1.56632e-06	0.0259773
perseverant errors	FTMT24900023073	chr13	48792313	CATG00000017092.1	0.236122	0.0465608	3.95175e-07	0.00655397
perseverant errors	HBMT00000033341	chr1	161007549	CATG00000022755.1	0.182592	0.0358235	3.45098e-07	0.00572346
perseverant errors	MICT00000053341	chr11	2950765	CATG00000001377.1	-0.512074	0.105245	1.14157e-06	0.0189329
perseverant errors	MICT00000099086	chr13	110774406	CATG00000018053.1	-0.60424	0.124472	1.20736e-06	0.0200241
perseverant errors	MICT00000099952	chr13	114834739	CATG00000016383.1	-0.860823	0.177236	1.19218e-06	0.0197723
perseverant errors	MICT00000123782	chr15	102137833	CATG00000024322.1	0.361844	0.0619895	5.30905e-09	8.80506e-05
perseverant errors	MICT00000137377	chr16	85204022	CATG00000030139.1	-0.817292	0.144006	1.38351e-08	0.000229454
perseverant errors	MICT00000171581	chr19	21871022	CATG00000040592.1	0.846903	0.161656	1.61521e-07	0.00267882
perseverant errors	NM_001321249	chr7	55538301	VOPP1	-0.341981	0.0726559	2.51569e-06	0.0417227
perseverant errors	NM_001322410	chr6	99845927	PNISR	-0.266555	0.0535337	6.38502e-07	0.0105896
perseverant errors	NM_001330340	chr2	114195268	CBWD2	0.281291	0.0550252	3.18687e-07	0.00528543
perseverant errors	uc001ayv.2	chr1	16862255	AX747988	0.325092	0.0604775	7.64065e-08	0.0012672
nonperseverant errors	ENCT00000000276	chr1	1284939	CATG00000033020.1	-1.17753	0.137484	1.08254e-17	1.79539e-13
nonperseverant errors	ENCT00000000644	chr1	4077807	CATG00000116876.1	-0.550195	0.102101	7.09487e-08	0.00117668
nonperseverant errors	ENCT00000002816	chr1	25046862	CATG00000062929.1	-0.373828	0.0701485	9.87064e-08	0.00163705
nonperseverant errors	ENCT00000004031	chr1	35331806	CATG00000107162.1	-0.425536	0.0690091	6.98695e-10	1.15879e-05
nonperseverant errors	ENCT00000005948	chr1	53558713	CATG00000001175.1	0.614322	0.0830305	1.37469e-13	2.27992e-09
nonperseverant errors	ENCT00000018210	chr1	225841146	CATG00000037190.1	0.258308	0.0506558	3.4097e-07	0.00565499
nonperseverant errors	ENCT00000020405	chr1	984575	CATG00000042982.1	-0.478997	0.0682197	2.19671e-12	3.64324e-08
nonperseverant errors	ENCT00000020445	chr1	1087776	CATG00000043113.1	0.75171	0.139668	7.36173e-08	0.00122094
nonperseverant errors	ENCT00000020781	chr1	1964944	CATG00000043697.1	-0.899027	0.10885	1.46543e-16	2.43041e-12
nonperseverant errors	ENCT00000029656	chr1	104998991	CATG00000069026.1	-0.543267	0.115244	2.42816e-06	0.0402711
nonperseverant errors	ENCT00000031829	chr1	150491798	CATG00000075456.1	0.293909	0.0426	5.22673e-12	8.66854e-08
nonperseverant errors	ENCT00000032186	chr1	152877386	CATG00000076567.1	-0.181213	0.0255597	1.34297e-12	2.22732e-08
nonperseverant errors	ENCT00000034832	chr1	178506005	CATG00000083814.1	0.364472	0.0487947	8.0495e-14	1.33501e-09
nonperseverant errors	ENCT00000038862	chr1	228540507	CATG00000097096.1	-0.421658	0.0835983	4.56249e-07	0.00756689
nonperseverant errors	ENCT00000039701	chr1	241977659	CATG00000100051.1	-0.976635	0.0969931	7.56465e-24	1.2546e-19
nonperseverant errors	ENCT00000042905	chr10	1401804	CATG00000102166.1	-0.640343	0.0725671	1.10299e-18	1.82931e-14
nonperseverant errors	ENCT00000043893	chr10	15901903	CATG00000107104.1	0.585673	0.0634448	2.67567e-20	4.4376e-16
nonperseverant errors	ENCT00000049832	chr10	105231361	CATG00000116296.1	-0.822202	0.0606026	6.27334e-42	1.04043e-37
nonperseverant errors	ENCT00000050679	chr10	121302344	CATG00000116620.1	-0.792977	0.0931491	1.69511e-17	2.81134e-13
nonperseverant errors	ENCT00000057224	chr10	74051267	CATG00000000107.1	0.79216	0.0535994	1.99295e-49	3.30531e-45
nonperseverant errors	ENCT00000063207	chr11	355269	CATG00000001283.1	-1.31959	0.158925	1.01318e-16	1.68036e-12
nonperseverant errors	ENCT00000063592	chr11	2150349	CATG00000001354.1	0.431245	0.0417828	5.6569e-25	9.38196e-21
nonperseverant errors	ENCT00000066324	chr11	44322987	CATG00000002156.1	0.248032	0.0401494	6.50269e-10	1.07847e-05
nonperseverant errors	ENCT00000068284	chr11	66334983	CATG00000002689.1	1.4426	0.153374	5.16548e-21	8.56695e-17
nonperseverant errors	ENCT00000068636	chr11	67397963	CATG00000002739.1	0.3585	0.0508858	1.85202e-12	3.07157e-08
nonperseverant errors	ENCT00000069552	chr11	75997694	CATG00000002978.1	0.560387	0.103787	6.68654e-08	0.00110896
nonperseverant errors	ENCT00000073256	chr11	128283049	CATG00000004299.1	-0.800035	0.0801225	1.77035e-23	2.93612e-19
nonperseverant errors	ENCT00000073696	chr11	275806	CATG00000004535.1	-2.18744	0.187418	1.78335e-31	2.95769e-27
nonperseverant errors	ENCT00000073946	chr11	1144597	CATG00000004567.1	-0.545407	0.0677024	7.88698e-16	1.30806e-11
nonperseverant errors	ENCT00000076644	chr11	32910867	CATG00000005195.1	-0.644479	0.070755	8.34523e-20	1.38406e-15
nonperseverant errors	ENCT00000078969	chr11	63858348	CATG00000005766.1	0.362263	0.069871	2.16307e-07	0.00358745
nonperseverant errors	ENCT00000083244	chr11	111471916	CATG00000006982.1	-0.28534	0.0310663	4.1197e-20	6.83253e-16
nonperseverant errors	ENCT00000084957	chr11	133908457	CATG00000007582.1	0.456132	0.0969439	2.53727e-06	0.0420806
nonperseverant errors	ENCT00000086774	chr12	1949469	CATG00000007650.1	0.167689	0.0306962	4.68544e-08	0.00077708
nonperseverant errors	ENCT00000087026	chr12	4337426	CATG00000007720.1	0.280639	0.0270117	2.76776e-25	4.59033e-21
nonperseverant errors	ENCT00000096266	chr12	114048109	CATG00000010465.1	1.16485	0.128288	1.08572e-19	1.80066e-15
nonperseverant errors	ENCT00000097213	chr12	124907858	CATG00000010758.1	-0.871422	0.0547397	4.64995e-57	7.71194e-53
nonperseverant errors	ENCT00000108153	chr12	122244036	CATG00000013621.1	-0.444077	0.0758389	4.75488e-09	7.88597e-05
nonperseverant errors	ENCT00000113077	chr13	55351449	CATG00000014934.1	0.591672	0.0921249	1.34055e-10	2.2233e-06
nonperseverant errors	ENCT00000117361	chr13	29104485	CATG00000016626.1	-0.382718	0.0784535	1.07019e-06	0.0177491
nonperseverant errors	ENCT00000129852	chr14	101150108	CATG00000020162.1	-0.508851	0.096916	1.51743e-07	0.00251665
nonperseverant errors	ENCT00000130504	chr14	105511681	CATG00000020284.1	-0.823685	0.0886494	1.52149e-20	2.52339e-16
nonperseverant errors	ENCT00000132429	chr14	35854133	CATG00000020724.1	-0.373561	0.0749904	6.31101e-07	0.0104668
nonperseverant errors	ENCT00000134090	chr14	55520980	CATG00000021183.1	0.401616	0.04296	8.88209e-21	1.47309e-16
nonperseverant errors	ENCT00000137410	chr14	101234191	CATG00000022074.1	-0.407018	0.0759212	8.2738e-08	0.00137221
nonperseverant errors	ENCT00000137452	chr14	102044404	CATG00000022093.1	-0.819538	0.0618646	4.67774e-40	7.75803e-36
nonperseverant errors	ENCT00000147713	chr15	40724146	CATG00000024686.1	-0.482718	0.0488051	4.56692e-23	7.57424e-19
nonperseverant errors	ENCT00000153013	chr15	101250117	CATG00000026123.1	-0.986961	0.14067	2.28114e-12	3.78327e-08
nonperseverant errors	ENCT00000160866	chr16	78090541	CATG00000027948.1	0.311419	0.0552362	1.72083e-08	0.000285399
nonperseverant errors	ENCT00000161436	chr16	86421318	CATG00000028205.1	-0.680539	0.0709212	8.33508e-22	1.38237e-17
nonperseverant errors	ENCT00000165926	chr16	31120158	CATG00000029072.1	0.524928	0.0680439	1.21408e-14	2.01356e-10
nonperseverant errors	ENCT00000167373	chr16	66634404	CATG00000029637.1	-0.4423	0.0564025	4.43971e-15	7.36325e-11
nonperseverant errors	ENCT00000169225	chr16	85193786	CATG00000030138.1	0.756214	0.0814792	1.67789e-20	2.78278e-16
nonperseverant errors	ENCT00000169310	chr16	86014358	CATG00000030178.1	0.282479	0.0478304	3.50868e-09	5.81914e-05
nonperseverant errors	ENCT00000169631	chr16	88491477	CATG00000030276.1	-0.342706	0.0574416	2.4289e-09	4.02832e-05
nonperseverant errors	ENCT00000171106	chr17	2303987	CATG00000030444.1	-0.379301	0.0773431	9.38369e-07	0.0155628
nonperseverant errors	ENCT00000171238	chr17	4542363	CATG00000030514.1	-1.69695	0.164214	4.95867e-25	8.22395e-21
nonperseverant errors	ENCT00000176029	chr17	46100960	CATG00000031631.1	-0.709091	0.140191	4.23593e-07	0.00702529
nonperseverant errors	ENCT00000179111	chr17	79448672	CATG00000032641.1	-1.07814	0.129105	6.77713e-17	1.12399e-12
nonperseverant errors	ENCT00000179439	chr17	81142954	CATG00000032703.1	-0.821403	0.0875948	6.76798e-21	1.12247e-16
nonperseverant errors	ENCT00000192746	chr18	46474966	CATG00000035925.1	-1.02186	0.120291	1.98103e-17	3.28553e-13
nonperseverant errors	ENCT00000193672	chr18	60987564	CATG00000036339.1	0.68068	0.0823337	1.36993e-16	2.27203e-12
nonperseverant errors	ENCT00000196799	chr18	33405643	CATG00000037285.1	0.466612	0.0820314	1.28381e-08	0.00021292
nonperseverant errors	ENCT00000197235	chr18	43416237	CATG00000037451.1	-0.761821	0.0894636	1.65962e-17	2.75248e-13
nonperseverant errors	ENCT00000200728	chr19	3630183	CATG00000038258.1	0.314723	0.0527788	2.47576e-09	4.10604e-05
nonperseverant errors	ENCT00000200904	chr19	4575680	CATG00000038300.1	0.40539	0.0620048	6.23294e-11	1.03373e-06
nonperseverant errors	ENCT00000203174	chr19	18709575	CATG00000038838.1	0.431441	0.0610373	1.56635e-12	2.59779e-08
nonperseverant errors	ENCT00000214953	chr19	41071029	CATG00000040991.1	-0.37789	0.0661755	1.12697e-08	0.000186907
nonperseverant errors	ENCT00000215081	chr19	42033266	CATG00000041032.1	-0.540296	0.0844213	1.55379e-10	2.57697e-06
nonperseverant errors	ENCT00000215689	chr19	45971115	CATG00000041177.1	-0.390024	0.0637625	9.54582e-10	1.58317e-05
nonperseverant errors	ENCT00000216401	chr19	49601772	CATG00000041280.1	-1.13265	0.163645	4.47267e-12	7.41793e-08
nonperseverant errors	ENCT00000216404	chr19	49630263	CATG00000041282.1	0.657454	0.117486	2.19303e-08	0.000363714
nonperseverant errors	ENCT00000216472	chr19	49988190	CATG00000041288.1	0.863536	0.129942	3.02125e-11	5.01074e-07
nonperseverant errors	ENCT00000216986	chr19	52228053	CATG00000041354.1	-0.570756	0.0619926	3.35869e-20	5.57038e-16
nonperseverant errors	ENCT00000221279	chr2	26726584	CATG00000042181.1	-0.6924	0.0536959	4.81215e-38	7.98094e-34
nonperseverant errors	ENCT00000227186	chr2	97530471	CATG00000043860.1	-0.286456	0.0484363	3.33733e-09	5.53497e-05
nonperseverant errors	ENCT00000227417	chr2	100937479	CATG00000043919.1	-0.494958	0.0506	1.34835e-22	2.23623e-18
nonperseverant errors	ENCT00000254657	chr2	231738130	CATG00000051841.1	-1.45446	0.150705	4.86629e-22	8.07075e-18
nonperseverant errors	ENCT00000254926	chr2	237720587	CATG00000052012.1	-0.371005	0.0410259	1.52148e-19	2.52338e-15
nonperseverant errors	ENCT00000255365	chr2	242150814	CATG00000052157.1	-0.808981	0.0786762	8.45816e-25	1.40279e-20
nonperseverant errors	ENCT00000260076	chr20	23029371	CATG00000052891.1	-0.239979	0.0412918	6.18157e-09	0.000102521
nonperseverant errors	ENCT00000264922	chr20	12596414	CATG00000054300.1	-0.188497	0.0250819	5.6792e-14	9.41895e-10
nonperseverant errors	ENCT00000265279	chr20	20349595	CATG00000054414.1	0.430984	0.0535826	8.74121e-16	1.44973e-11
nonperseverant errors	ENCT00000265754	chr20	30593363	CATG00000054583.1	0.623036	0.0990624	3.18835e-10	5.28788e-06
nonperseverant errors	ENCT00000268338	chr20	55200266	CATG00000055276.1	0.406161	0.0813953	6.0384e-07	0.0100147
nonperseverant errors	ENCT00000268622	chr20	60691542	CATG00000055392.1	-0.727733	0.0537716	9.88141e-42	1.63883e-37
nonperseverant errors	ENCT00000268709	chr20	61332578	CATG00000055416.1	-0.580374	0.0835159	3.67203e-12	6.09007e-08
nonperseverant errors	ENCT00000271921	chr21	44759116	CATG00000056197.1	0.849863	0.077478	5.3807e-28	8.92389e-24
nonperseverant errors	ENCT00000276259	chr22	17215439	CATG00000057053.1	0.331247	0.0538699	7.79636e-10	1.29303e-05
nonperseverant errors	ENCT00000278462	chr22	38198501	CATG00000057656.1	0.504412	0.0390085	3.01638e-38	5.00267e-34
nonperseverant errors	ENCT00000279909	chr22	50683535	CATG00000058070.1	-0.219836	0.0338248	8.07212e-11	1.33876e-06
nonperseverant errors	ENCT00000288593	chr3	48274389	CATG00000060044.1	-0.235242	0.0401922	4.82989e-09	8.01038e-05
nonperseverant errors	ENCT00000288744	chr3	49170578	CATG00000060074.1	0.326217	0.0367233	6.50258e-19	1.07845e-14
nonperseverant errors	ENCT00000306356	chr3	105038537	CATG00000065460.1	0.728247	0.0617023	3.78493e-32	6.2773e-28
nonperseverant errors	ENCT00000316053	chr4	2249161	CATG00000067519.1	-0.479202	0.0550934	3.37808e-18	5.60254e-14
nonperseverant errors	ENCT00000316222	chr4	3828378	CATG00000067579.1	-1.25391	0.146703	1.26035e-17	2.0903e-13
nonperseverant errors	ENCT00000323129	chr4	117279213	CATG00000069904.1	0.226041	0.0457424	7.7479e-07	0.0128499
nonperseverant errors	ENCT00000328189	chr4	3768291	CATG00000071657.1	-0.487409	0.0777717	3.67665e-10	6.09772e-06
nonperseverant errors	ENCT00000328421	chr4	6569699	CATG00000071713.1	-0.802071	0.0660108	5.69357e-34	9.44279e-30
nonperseverant errors	ENCT00000339653	chr4	188891432	CATG00000074839.1	-0.54265	0.0876554	5.98877e-10	9.93238e-06
nonperseverant errors	ENCT00000341898	chr5	1524151	CATG00000074974.1	-0.55487	0.0555058	1.57714e-23	2.61569e-19
nonperseverant errors	ENCT00000343704	chr5	39255784	CATG00000075641.1	-0.327148	0.040109	3.44954e-16	5.72106e-12
nonperseverant errors	ENCT00000345803	chr5	72744080	CATG00000076265.1	0.728312	0.0816046	4.46128e-19	7.39903e-15
nonperseverant errors	ENCT00000371565	chr6	33755891	CATG00000083638.1	0.297684	0.0450344	3.83961e-11	6.368e-07
nonperseverant errors	ENCT00000379537	chr6	151686857	CATG00000086563.1	-0.717229	0.115416	5.15474e-10	8.54913e-06
nonperseverant errors	ENCT00000380642	chr6	170340433	CATG00000087041.1	-0.322602	0.0429302	5.71029e-14	9.47052e-10
nonperseverant errors	ENCT00000393240	chr6	160716652	CATG00000090725.1	-0.493435	0.0869331	1.37853e-08	0.000228628
nonperseverant errors	ENCT00000395850	chr7	2913751	CATG00000091080.1	-0.474436	0.0875823	6.05978e-08	0.00100501
nonperseverant errors	ENCT00000412861	chr7	74069012	CATG00000096113.1	0.603702	0.103256	5.01579e-09	8.31868e-05
nonperseverant errors	ENCT00000415367	chr7	101928215	CATG00000096677.1	0.439766	0.0786663	2.26716e-08	0.000376008
nonperseverant errors	ENCT00000424418	chr8	41997530	CATG00000098669.1	0.184165	0.0298571	6.90649e-10	1.14544e-05
nonperseverant errors	ENCT00000426183	chr8	71452858	CATG00000099282.1	0.549843	0.0778126	1.59181e-12	2.64001e-08
nonperseverant errors	ENCT00000430921	chr8	142356841	CATG00000101237.1	0.304737	0.0452472	1.64004e-11	2.72e-07
nonperseverant errors	ENCT00000431013	chr8	143897346	CATG00000101285.1	-0.42216	0.0538575	4.56053e-15	7.56364e-11
nonperseverant errors	ENCT00000433836	chr8	27515942	CATG00000102049.1	-0.496839	0.0953942	1.90605e-07	0.00316118
nonperseverant errors	ENCT00000438438	chr8	99428095	CATG00000103342.1	-0.652124	0.0836308	6.30689e-15	1.046e-10
nonperseverant errors	ENCT00000441226	chr8	143711888	CATG00000104415.1	-2.28229	0.190718	5.30107e-33	8.79182e-29
nonperseverant errors	ENCT00000451338	chr9	134406723	CATG00000107227.1	-0.740541	0.0623209	1.45584e-32	2.41451e-28
nonperseverant errors	ENCT00000451796	chr9	139257821	CATG00000107372.1	0.2616	0.0373487	2.48289e-12	4.11787e-08
nonperseverant errors	ENCT00000452103	chr9	140189999	CATG00000107419.1	0.537343	0.0603728	5.56335e-19	9.22682e-15
nonperseverant errors	ENCT00000454186	chr9	29444039	CATG00000108145.1	-0.261136	0.0369022	1.47929e-12	2.4534e-08
nonperseverant errors	ENCT00000454677	chr9	34173146	CATG00000108269.1	-0.715728	0.145964	9.41706e-07	0.0156182
nonperseverant errors	ENCT00000460761	chr9	127207922	CATG00000109759.1	0.53539	0.0594093	2.02534e-19	3.35902e-15
nonperseverant errors	ENCT00000461167	chr9	130908263	CATG00000109844.1	-0.985873	0.0838252	6.19527e-32	1.02749e-27
nonperseverant errors	ENCT00000461346	chr9	132172861	CATG00000109903.1	-0.878788	0.0772982	5.98046e-30	9.91858e-26
nonperseverant errors	ENCT00000461362	chr9	132331552	CATG00000109917.1	-0.451154	0.0912586	7.66599e-07	0.012714
nonperseverant errors	ENCT00000461366	chr9	132368010	CATG00000109920.1	-0.62107	0.0616194	6.83304e-24	1.13326e-19
nonperseverant errors	ENCT00000461467	chr9	132929916	CATG00000109940.1	0.795636	0.123968	1.37989e-10	2.28856e-06
nonperseverant errors	ENCT00000461480	chr9	133358431	CATG00000109948.1	-0.39245	0.0437121	2.75562e-19	4.5702e-15
nonperseverant errors	ENCT00000466038	chrX	37706287	CATG00000110901.1	0.560849	0.0751927	8.72929e-14	1.44775e-09
nonperseverant errors	ENCT00000466181	chrX	39646253	CATG00000110945.1	-0.419308	0.0437434	9.19079e-22	1.52429e-17
nonperseverant errors	ENCT00000466207	chrX	40014392	CATG00000110960.1	-0.530326	0.0568974	1.15527e-20	1.91601e-16
nonperseverant errors	ENCT00000468643	chrX	75002279	CATG00000111654.1	-0.771617	0.0720059	8.56024e-27	1.41972e-22
nonperseverant errors	ENCT00000471281	chrX	118925679	CATG00000112302.1	0.639923	0.0468839	2.04388e-42	3.38978e-38
nonperseverant errors	ENCT00000474040	chrX	925198	CATG00000112929.1	-0.53867	0.0850596	2.40667e-10	3.99147e-06
nonperseverant errors	ENST00000000412	chr12	9092961	M6PR	0.490662	0.0865863	1.45538e-08	0.000241374
nonperseverant errors	ENST00000001008	chr12	2904119	FKBP4	0.693819	0.0505192	6.37273e-43	1.05692e-38
nonperseverant errors	ENST00000002125	chr2	37458809	NDUFAF7	-0.512254	0.0913472	2.04949e-08	0.000339907
nonperseverant errors	ENST00000002165	chr6	143815948	FUCA2	-0.784674	0.107278	2.58519e-13	4.28753e-09
nonperseverant errors	ENST00000002596	chr4	11394774	HS3ST1	0.702994	0.0916159	1.67653e-14	2.78053e-10
nonperseverant errors	ENST00000004531	chr8	17396286	SLC7A2	-0.405454	0.0702999	8.04605e-09	0.000133444
nonperseverant errors	ENST00000004982	chr19	36245470	HSPB6	-1.739	0.194887	4.53351e-19	7.51883e-15
nonperseverant errors	ENST00000005257	chr7	39663082	RALA	0.516816	0.0403033	1.21634e-37	2.01731e-33
nonperseverant errors	ENST00000005260	chr7	97920963	BAIAP2L1	-0.839629	0.11234	7.77878e-14	1.29011e-09
nonperseverant errors	ENST00000005286	chr11	60691953	TMEM132A	0.557251	0.0641219	3.60848e-18	5.98466e-14
nonperseverant errors	ENST00000006015	chr7	27221134	HOXA11	-0.427589	0.0633458	1.47755e-11	2.45052e-07
nonperseverant errors	ENST00000006275	chr19	45666186	TRAPPC6A	0.318468	0.0563969	1.63358e-08	0.000270928
nonperseverant errors	ENST00000006777	chr7	75508266	RHBDD2	-0.179834	0.0360618	6.13798e-07	0.0101798
nonperseverant errors	ENST00000007414	chr17	45884738	OSBPL7	0.818148	0.0919269	5.5854e-19	9.26339e-15
nonperseverant errors	ENST00000007735	chr17	39502344	KRT33A	-0.546456	0.0971216	1.83888e-08	0.000304978
nonperseverant errors	ENST00000009530	chr5	149781715	CD74	-0.404299	0.0490695	1.7319e-16	2.87235e-12
nonperseverant errors	ENST00000011292	chr7	130020212	CPA1	0.485693	0.0655926	1.3145e-13	2.18009e-09
nonperseverant errors	ENST00000011473	chr7	105730951	SYPL1	0.559404	0.0591629	3.22044e-21	5.3411e-17
nonperseverant errors	ENST00000011619	chr6	13621730	RANBP9	-0.400667	0.04172	7.71131e-22	1.27892e-17
nonperseverant errors	ENST00000012049	chr19	46195741	QPCTL	-1.30525	0.127902	1.88224e-24	3.12169e-20
nonperseverant errors	ENST00000013125	chr14	50885243	MAP4K5	0.404404	0.0612413	4.01716e-11	6.66246e-07
nonperseverant errors	ENST00000013807	chr19	45916692	ERCC1	0.646645	0.0740141	2.39845e-18	3.97782e-14
nonperseverant errors	ENST00000019103	chr2	120197419	SCTR	-0.515238	0.0937937	3.94471e-08	0.00065423
nonperseverant errors	ENST00000025008	chr8	53535016	RB1CC1	0.45427	0.0621608	2.71191e-13	4.4977e-09
nonperseverant errors	ENST00000029410	chr5	177027101	B4GALT7	0.191279	0.0318293	1.86064e-09	3.08588e-05
nonperseverant errors	ENST00000033079	chr5	137273649	FAM13B	-0.511499	0.0886925	8.0646e-09	0.000133751
nonperseverant errors	ENST00000035307	chr7	150929585	CHPF2	0.919906	0.133967	6.57214e-12	1.08999e-07
nonperseverant errors	ENST00000037243	chr16	75600249	GABARAPL2	-0.666592	0.126545	1.38206e-07	0.00229215
nonperseverant errors	ENST00000037502	chr1	171604557	MYOC	-0.178959	0.0345681	2.25483e-07	0.00373964
nonperseverant errors	ENST00000037869	chr2	70523107	FAM136A	-1.39255	0.246295	1.56745e-08	0.000259962
nonperseverant errors	ENST00000039007	chrX	38211798	OTC	-0.628397	0.119632	1.49847e-07	0.00248521
nonperseverant errors	ENST00000039989	chr11	43380491	TTC17	0.203255	0.0382181	1.04748e-07	0.00173724
nonperseverant errors	ENST00000040584	chr12	54402890	HOXC8	1.11818	0.091696	3.32642e-34	5.51687e-30
nonperseverant errors	ENST00000040738	chr4	13570362	BOD1L1	-0.236336	0.0273502	5.56824e-18	9.23493e-14
nonperseverant errors	ENST00000052754	chr12	91534261	DCN	-0.285381	0.0338304	3.29413e-17	5.46332e-13
nonperseverant errors	ENST00000053243	chr16	12058964	TNFRSF17	0.26784	0.0442531	1.42654e-09	2.36592e-05
nonperseverant errors	ENST00000054668	chr1	7907826	UTS2	-0.390733	0.0653491	2.24287e-09	3.71979e-05
nonperseverant errors	ENST00000054950	chr11	32112450	RCN1	-0.83051	0.091247	8.88633e-20	1.4738e-15
nonperseverant errors	ENST00000055077	chr7	73645867	RFC2	0.559935	0.0447374	6.1e-36	1.01168e-31
nonperseverant errors	ENST00000055682	chrX	73952691	NEXMIF	-0.529286	0.0685421	1.14457e-14	1.89828e-10
nonperseverant errors	ENST00000056233	chr7	26191860	NFE2L3	-0.371995	0.0705113	1.32263e-07	0.00219358
nonperseverant errors	ENST00000061240	chr4	166794410	TLL1	-0.269262	0.0568866	2.20886e-06	0.0366339
nonperseverant errors	ENST00000062104	chr20	36149617	NNAT	-0.805472	0.0632871	4.17146e-37	6.91836e-33
nonperseverant errors	ENST00000072644	chr1	54317406	YIPF1	0.248689	0.0490158	3.90238e-07	0.0064721
nonperseverant errors	ENST00000078445	chr19	4153598	CREB3L3	0.605381	0.118649	3.35542e-07	0.00556497
nonperseverant errors	ENST00000085068	chr19	55964356	ISOC2	-0.916059	0.082652	1.51157e-28	2.50694e-24
nonperseverant errors	ENST00000085219	chr19	35820090	CD22	-0.55166	0.0572865	5.98262e-22	9.92218e-18
nonperseverant errors	ENST00000155840	chr11	2466221	KCNQ1	0.393872	0.0584016	1.53865e-11	2.55186e-07
nonperseverant errors	ENST00000155926	chr2	12857015	TRIB2	-0.907894	0.0703789	4.4959e-38	7.45646e-34
nonperseverant errors	ENST00000156471	chr15	35143983	AQR	-0.421848	0.0491374	9.07821e-18	1.50562e-13
nonperseverant errors	ENST00000156626	chr17	74620845	ST6GALNAC1	1.12337	0.133624	4.20862e-17	6.98e-13
nonperseverant errors	ENST00000157812	chr19	40476912	PSMC4	-0.570205	0.0996484	1.05175e-08	0.000174433
nonperseverant errors	ENST00000158771	chr17	5374571	DERL2	0.686881	0.0520148	8.15471e-40	1.35246e-35
nonperseverant errors	ENST00000159087	chr19	17434032	ANO8	-0.916217	0.0901727	2.96968e-24	4.92521e-20
nonperseverant errors	ENST00000160262	chr19	10444452	ICAM3	-0.65969	0.0760716	4.24742e-18	7.04435e-14
nonperseverant errors	ENST00000160382	chr7	100240720	ACTL6B	-0.310598	0.0321335	4.21015e-22	6.98254e-18
nonperseverant errors	ENST00000160827	chr16	29802041	KIF22	0.305657	0.0488242	3.84108e-10	6.37043e-06
nonperseverant errors	ENST00000161006	chr16	2902728	PRSS22	-0.299536	0.0352318	1.86547e-17	3.09388e-13
nonperseverant errors	ENST00000161559	chr19	43011458	CEACAM1	-0.307772	0.0540036	1.20436e-08	0.000199743
nonperseverant errors	ENST00000162044	chr19	19230424	TMEM161A	0.420717	0.0616265	8.67739e-12	1.43915e-07
nonperseverant errors	ENST00000162391	chr12	8185299	FOXJ2	-0.222152	0.0439205	4.23567e-07	0.00702485
nonperseverant errors	ENST00000164139	chr11	64513861	PYGM	0.528284	0.0613925	7.62973e-18	1.26539e-13
nonperseverant errors	ENST00000164305	chr15	55611158	PIGB	0.502341	0.101888	8.20844e-07	0.0136137
nonperseverant errors	ENST00000165524	chr2	238475217	PRLH	-0.242655	0.041041	3.36959e-09	5.58846e-05
nonperseverant errors	ENST00000166139	chr19	676365	FSTL3	-0.848194	0.155452	4.86104e-08	0.000806203
nonperseverant errors	ENST00000166244	chr1	22890057	EPHA8	0.315096	0.0537737	4.63798e-09	7.69209e-05
nonperseverant errors	ENST00000167588	chr17	39032193	KRT20	-0.477767	0.0607358	3.65228e-15	6.05731e-11
nonperseverant errors	ENST00000170150	chr20	31595406	BPIFB2	-0.510786	0.0546684	9.33358e-21	1.54797e-16
nonperseverant errors	ENST00000170447	chr3	12598513	MKRN2	-0.256747	0.0329653	6.78615e-15	1.12548e-10
nonperseverant errors	ENST00000171111	chr19	10596796	KEAP1	-0.576444	0.0768087	6.14626e-14	1.01936e-09
nonperseverant errors	ENST00000175238	chr8	24298539	ADAM7	0.303397	0.0620341	1.00419e-06	0.0166544
nonperseverant errors	ENST00000175506	chr7	97481430	ASNS	-0.416569	0.0511544	3.84463e-16	6.37631e-12
nonperseverant errors	ENST00000176183	chr11	637293	DRD4	0.821449	0.0509662	1.92172e-58	3.18718e-54
nonperseverant errors	ENST00000178638	chr15	63613577	CA12	0.347941	0.0730886	1.9307e-06	0.0320206
nonperseverant errors	ENST00000180173	chr8	17155539	MTMR7	0.669968	0.0643468	2.18989e-25	3.63193e-21
nonperseverant errors	ENST00000181383	chr13	46627330	CPB2	0.688751	0.0576729	7.11586e-33	1.18017e-28
nonperseverant errors	ENST00000181796	chr10	14560559	FAM107B	-0.294534	0.0438847	1.92577e-11	3.19389e-07
nonperseverant errors	ENST00000182290	chr11	2323243	TSPAN32	0.957376	0.0791829	1.183e-33	1.962e-29
nonperseverant errors	ENST00000183605	chr3	137728842	CLDN18	-0.270263	0.0495439	4.89648e-08	0.000812081
nonperseverant errors	ENST00000184956	chr17	58120555	HEATR6	0.693296	0.0621231	6.3962e-29	1.06081e-24
nonperseverant errors	ENST00000187762	chr19	16771938	TMEM38A	-0.406029	0.0671161	1.45157e-09	2.40742e-05
nonperseverant errors	ENST00000188790	chr2	163027200	FAP	-0.239209	0.0366611	6.80537e-11	1.12867e-06
nonperseverant errors	ENST00000190165	chr9	976964	DMRT3	-1.72635	0.152561	1.09591e-29	1.81757e-25
nonperseverant errors	ENST00000192788	chr6	34759857	UHRF1BP1	0.723285	0.0696607	2.96389e-25	4.9156e-21
nonperseverant errors	ENST00000194155	chr5	140474163	PCDHB2	-0.485047	0.08537	1.3336e-08	0.000221177
nonperseverant errors	ENST00000194214	chr1	54387234	HSPB11	0.4133	0.0460957	3.07134e-19	5.09382e-15
nonperseverant errors	ENST00000194530	chr2	202316392	STRADB	0.383052	0.038466	2.32253e-23	3.85192e-19
nonperseverant errors	ENST00000196061	chr1	11994810	PLOD1	-0.739628	0.0847827	2.68978e-18	4.46101e-14
nonperseverant errors	ENST00000198536	chr7	99971068	PILRA	0.63589	0.113411	2.05947e-08	0.000341563
nonperseverant errors	ENST00000198801	chr11	75428864	MOGAT2	-0.939224	0.0944745	2.74505e-23	4.55267e-19
nonperseverant errors	ENST00000199280	chr12	50344529	AQP2	-0.600704	0.0835795	6.61243e-13	1.09667e-08
nonperseverant errors	ENST00000199936	chr16	82068837	HSD17B2	0.41292	0.0755543	4.62358e-08	0.00076682
nonperseverant errors	ENST00000200457	chr7	100464760	TRIP6	0.48382	0.0514793	5.5435e-21	9.1939e-17
nonperseverant errors	ENST00000200557	chr17	42836399	ADAM11	1.03533	0.134673	1.4976e-14	2.48377e-10
nonperseverant errors	ENST00000200652	chr5	131630136	SLC22A4	-0.567605	0.0442774	1.27849e-37	2.12038e-33
nonperseverant errors	ENST00000202017	chr20	30532145	PDRG1	-0.36524	0.0474947	1.46995e-14	2.43792e-10
nonperseverant errors	ENST00000202625	chr20	2361554	TGM6	-1.27394	0.117443	2.05419e-27	3.40687e-23
nonperseverant errors	ENST00000203407	chr3	48636436	UQCRC1	0.276784	0.0529694	1.73824e-07	0.00288287
nonperseverant errors	ENST00000204517	chr16	4307187	TFAP4	-0.555573	0.0795215	2.81948e-12	4.67611e-08
nonperseverant errors	ENST00000204726	chr12	133345495	GOLGA3	0.440844	0.0392837	3.17775e-29	5.27029e-25
nonperseverant errors	ENST00000204961	chrX	68048840	EFNB1	0.262257	0.0389298	1.62052e-11	2.68764e-07
nonperseverant errors	ENST00000205194	chr19	55996371	NAT14	-0.829351	0.0870259	1.57387e-21	2.61027e-17
nonperseverant errors	ENST00000205636	chr3	32522804	CMTM6	-0.36871	0.0730118	4.41789e-07	0.00732707
nonperseverant errors	ENST00000205948	chr17	64208151	APOH	-0.515533	0.0560533	3.67464e-20	6.09439e-16
nonperseverant errors	ENST00000206542	chr14	20914827	OSGEP	-0.446799	0.0530301	3.59577e-17	5.96359e-13
nonperseverant errors	ENST00000206595	chr14	31028329	G2E3	0.586305	0.0413376	1.16185e-45	1.92694e-41
nonperseverant errors	ENST00000206765	chr14	24718320	TGM1	-0.272332	0.0546053	6.12369e-07	0.0101561
nonperseverant errors	ENST00000207457	chr1	36549676	TEKT2	-0.81335	0.0947445	9.10987e-18	1.51087e-13
nonperseverant errors	ENST00000209873	chr12	53701240	AAAS	0.475485	0.0839369	1.47203e-08	0.000244136
nonperseverant errors	ENST00000210633	chr10	102732592	SEMA4G	-0.280537	0.0495511	1.49991e-08	0.00024876
nonperseverant errors	ENST00000211287	chr6	36098098	MAPK13	-0.888311	0.084797	1.11671e-25	1.85207e-21
nonperseverant errors	ENST00000211413	chr6	32116136	PRRT1	-0.38308	0.06654	8.5551e-09	0.000141886
nonperseverant errors	ENST00000211936	chr6	27418522	ZNF184	-0.251573	0.0522404	1.46703e-06	0.0243307
nonperseverant errors	ENST00000211998	chr10	75757872	VCL	1.00003	0.0811803	7.18571e-35	1.19175e-30
nonperseverant errors	ENST00000212015	chr10	69644427	SIRT1	0.29132	0.0337981	6.72924e-18	1.11604e-13
nonperseverant errors	ENST00000212355	chr1	92145902	TGFBR3	0.395967	0.039432	9.98544e-24	1.65609e-19
nonperseverant errors	ENST00000214869	chr19	10943114	TMED1	0.441647	0.0633789	3.20684e-12	5.31855e-08
nonperseverant errors	ENST00000215057	chr19	59073300	MZF1	0.569923	0.0658417	4.88749e-18	8.10591e-14
nonperseverant errors	ENST00000215061	chr19	17337013	OCEL1	-0.412912	0.064521	1.55737e-10	2.5829e-06
nonperseverant errors	ENST00000215375	chr19	1241749	ATP5F1D	0.514734	0.0782308	4.71447e-11	7.81894e-07
nonperseverant errors	ENST00000215574	chr19	531712	CDC34	0.33444	0.0647043	2.3568e-07	0.00390876
nonperseverant errors	ENST00000215582	chr19	751126	MISP	-0.544358	0.0828124	4.91854e-11	8.1574e-07
nonperseverant errors	ENST00000215727	chr22	21128167	SERPIND1	0.262636	0.0494375	1.08137e-07	0.00179345
nonperseverant errors	ENST00000215739	chr22	21336302	LZTR1	-0.380723	0.0619379	7.90366e-10	1.31082e-05
nonperseverant errors	ENST00000215754	chr22	24236191	MIF	0.640838	0.0631103	3.17221e-24	5.26111e-20
nonperseverant errors	ENST00000215812	chr22	30855216	SEC14L3	-0.300815	0.0404327	1.0078e-13	1.67143e-09
nonperseverant errors	ENST00000215832	chr22	22108789	MAPK1	1.3267	0.0817707	3.37688e-59	5.60055e-55
nonperseverant errors	ENST00000215855	chr22	25595817	CRYBB3	-0.427839	0.0709015	1.59679e-09	2.64828e-05
nonperseverant errors	ENST00000215882	chr22	19163088	SLC25A1	-0.330524	0.0553532	2.35548e-09	3.90656e-05
nonperseverant errors	ENST00000215904	chr22	38054734	PDXP	-0.805811	0.0797403	5.22566e-24	8.66676e-20
nonperseverant errors	ENST00000215917	chr22	26879843	SRRD	-0.613495	0.0920456	2.64444e-11	4.38581e-07
nonperseverant errors	ENST00000215939	chr22	26995242	CRYBB1	-0.306201	0.0419868	3.036e-13	5.03521e-09
nonperseverant errors	ENST00000215941	chr22	38226862	ANKRD54	0.540858	0.0846097	1.63311e-10	2.70851e-06
nonperseverant errors	ENST00000215957	chr22	38302304	MICALL1	0.376328	0.0557938	1.53045e-11	2.53826e-07
nonperseverant errors	ENST00000216027	chr22	29138019	HSCB	0.538376	0.109517	8.83721e-07	0.0146565
nonperseverant errors	ENST00000216034	chr22	39077953	TOMM22	-0.422547	0.083101	3.68133e-07	0.00610548
nonperseverant errors	ENST00000216044	chr22	39101728	GTPBP1	-0.80024	0.0945534	2.59769e-17	4.30827e-13
nonperseverant errors	ENST00000216085	chr22	29655841	RHBDD3	0.440643	0.0462899	1.74537e-21	2.8947e-17
nonperseverant errors	ENST00000216121	chr22	29950797	NIPSNAP1	0.940952	0.103432	9.25801e-20	1.53544e-15
nonperseverant errors	ENST00000216124	chr22	51063446	ARSA	-0.719761	0.07276	4.49749e-23	7.45908e-19
nonperseverant errors	ENST00000216127	chr22	35936915	RASD2	0.37428	0.0676685	3.18269e-08	0.000527849
nonperseverant errors	ENST00000216129	chr22	43562628	TTLL12	-0.452725	0.0759412	2.49906e-09	4.14469e-05
nonperseverant errors	ENST00000216133	chr22	39526777	CBX7	0.494446	0.074609	3.42214e-11	5.67562e-07
nonperseverant errors	ENST00000216144	chr22	30116073	CABP7	-0.33356	0.0344255	3.34752e-22	5.55187e-18
nonperseverant errors	ENST00000216146	chr22	39708889	RPL3	0.297648	0.0408894	3.35441e-13	5.5633e-09
nonperseverant errors	ENST00000216160	chr22	39795746	TAB1	-0.501145	0.0930748	7.27175e-08	0.00120602
nonperseverant errors	ENST00000216177	chr22	44275559	PNPLA5	0.48247	0.0686517	2.09838e-12	3.48016e-08
nonperseverant errors	ENST00000216180	chr22	44319619	PNPLA3	-0.334037	0.0625812	9.41522e-08	0.00156151
nonperseverant errors	ENST00000216190	chr22	36906897	EIF3D	-0.347563	0.0377314	3.21645e-20	5.33448e-16
nonperseverant errors	ENST00000216200	chr22	37196728	PVALB	0.479923	0.0677658	1.42e-12	2.35507e-08
nonperseverant errors	ENST00000216214	chr22	45704863	FAM118A	0.363229	0.0634366	1.02913e-08	0.000170682
nonperseverant errors	ENST00000216223	chr22	37521878	IL2RB	0.39484	0.0789842	5.76363e-07	0.00955897
nonperseverant errors	ENST00000216254	chr22	41865129	ACO2	-0.803295	0.0698206	1.2429e-30	2.06134e-26
nonperseverant errors	ENST00000216259	chr22	41972898	PMM1	-1.44224	0.147565	1.46145e-22	2.42381e-18
nonperseverant errors	ENST00000216268	chr22	50247490	ZBED4	0.91384	0.156507	5.25296e-09	8.71203e-05
nonperseverant errors	ENST00000216271	chr22	50683612	HDAC10	0.625106	0.0931961	1.98078e-11	3.28512e-07
nonperseverant errors	ENST00000216297	chr14	21819631	SUPT16H	-0.812104	0.0627056	2.31729e-38	3.84323e-34
nonperseverant errors	ENST00000216338	chr14	25075686	GZMH	0.455936	0.0593689	1.59455e-14	2.64457e-10
nonperseverant errors	ENST00000216341	chr14	25100160	GZMB	-0.557985	0.0643363	4.2107e-18	6.98345e-14
nonperseverant errors	ENST00000216366	chr14	31494857	AP4S1	-0.63555	0.0534266	1.24506e-32	2.06494e-28
nonperseverant errors	ENST00000216410	chr14	53241912	GNPNAT1	-0.596966	0.0567551	7.11551e-26	1.18011e-21
nonperseverant errors	ENST00000216416	chr14	54890278	CNIH1	-0.307049	0.0286583	8.73636e-27	1.44893e-22
nonperseverant errors	ENST00000216420	chr14	54976546	CGRRF1	-0.422135	0.0586987	6.40551e-13	1.06235e-08
nonperseverant errors	ENST00000216442	chr14	67804788	ATP6V1D	0.628488	0.0797637	3.29045e-15	5.45721e-11
nonperseverant errors	ENST00000216465	chr14	77787227	GSTZ1	0.985855	0.0954963	5.51794e-25	9.1515e-21
nonperseverant errors	ENST00000216468	chr14	77801364	TMED8	0.78443	0.0978424	1.08116e-15	1.7931e-11
nonperseverant errors	ENST00000216479	chr14	77924373	AHSA1	-0.776697	0.110623	2.20146e-12	3.65113e-08
nonperseverant errors	ENST00000216484	chr14	77972340	SPTLC2	-0.537263	0.0898763	2.26165e-09	3.75094e-05
nonperseverant errors	ENST00000216489	chr14	78138747	ALKBH1	1.00626	0.0683837	5.17446e-49	8.58184e-45
nonperseverant errors	ENST00000216554	chr14	103800339	EIF5	-0.739915	0.0980663	4.52115e-14	7.49832e-10
nonperseverant errors	ENST00000216629	chr14	96722161	BDKRB1	-0.393023	0.082241	1.76239e-06	0.0292293
nonperseverant errors	ENST00000216714	chr14	20923354	APEX1	0.543377	0.0620037	1.89057e-18	3.13551e-14
nonperseverant errors	ENST00000216733	chr14	23825611	EFS	0.418352	0.0799624	1.67813e-07	0.00278318
nonperseverant errors	ENST00000216802	chr14	24612574	PSME2	0.241521	0.0498176	1.24647e-06	0.0206727
nonperseverant errors	ENST00000216962	chr20	25228705	PYGB	1.07975	0.163528	4.03271e-11	6.68825e-07
nonperseverant errors	ENST00000217086	chr20	50398870	SALL4	0.529007	0.082254	1.26449e-10	2.09716e-06
nonperseverant errors	ENST00000217109	chr20	54967450	CSTF1	-0.405617	0.0618313	5.37895e-11	8.921e-07
nonperseverant errors	ENST00000217121	chr20	62496647	TPD52L2	-0.34623	0.0573122	1.53037e-09	2.53812e-05
nonperseverant errors	ENST00000217131	chr20	57570240	CTSZ	0.740714	0.077484	1.1825e-21	1.96117e-17
nonperseverant errors	ENST00000217173	chr20	3088219	UBOX5	-0.627111	0.0841787	9.35115e-14	1.55089e-09
nonperseverant errors	ENST00000217182	chr20	62119365	EEF1A2	-0.572875	0.0853396	1.9081e-11	3.16458e-07
nonperseverant errors	ENST00000217188	chr20	62172163	SRMS	-0.211057	0.0387702	5.21553e-08	0.000864995
nonperseverant errors	ENST00000217195	chr20	3734155	C20orf27	-0.61063	0.122258	5.89555e-07	0.00977776
nonperseverant errors	ENST00000217246	chr20	13976015	MACROD2	0.375413	0.0386315	2.53189e-22	4.19914e-18
nonperseverant errors	ENST00000217428	chr20	44141101	SPINT3	-0.991371	0.155392	1.77294e-10	2.94043e-06
nonperseverant errors	ENST00000217456	chr20	24943561	APMAP	-0.541848	0.0458423	3.08375e-32	5.1144e-28
nonperseverant errors	ENST00000217515	chr18	54264439	TXNL1	-0.256391	0.0495399	2.27371e-07	0.00377096
nonperseverant errors	ENST00000217901	chrX	153051221	IDH3G	-0.971524	0.144367	1.70171e-11	2.82229e-07
nonperseverant errors	ENST00000217958	chrX	107327437	PSMD10	-0.374755	0.0562351	2.66321e-11	4.41693e-07
nonperseverant errors	ENST00000217961	chrX	7137497	STS	-0.511289	0.0572647	4.31704e-19	7.15982e-15
nonperseverant errors	ENST00000217999	chrX	119243011	RHOXF1	0.397743	0.0819807	1.22431e-06	0.0203052
nonperseverant errors	ENST00000218104	chrX	152990323	ABCD1	-0.622551	0.073945	3.7934e-17	6.29136e-13
nonperseverant errors	ENST00000218176	chrX	48818647	KCND1	1.22241	0.134889	1.27732e-19	2.11843e-15
nonperseverant errors	ENST00000218348	chrX	47092265	USP11	0.551961	0.0639062	5.76884e-18	9.56761e-14
nonperseverant errors	ENST00000218436	chrX	54775332	ITIH6	-0.558016	0.0582593	9.87935e-22	1.63849e-17
nonperseverant errors	ENST00000218516	chrX	100652791	GLA	0.403451	0.0679507	2.89554e-09	4.80226e-05
nonperseverant errors	ENST00000219022	chr13	53602894	OLFM4	-0.408456	0.0472056	5.02966e-18	8.3417e-14
nonperseverant errors	ENST00000219066	chr16	2089816	NTHL1	0.45263	0.0529458	1.24237e-17	2.06047e-13
nonperseverant errors	ENST00000219139	chr16	67143891	C16orf70	0.556595	0.0869267	1.52314e-10	2.52613e-06
nonperseverant errors	ENST00000219150	chr16	30194743	CORO1A	1.03274	0.0927622	8.65073e-29	1.43472e-24
nonperseverant errors	ENST00000219162	chr16	56598961	MT4	-0.898275	0.125738	9.06349e-13	1.50318e-08
nonperseverant errors	ENST00000219197	chr16	49311828	CBLN1	0.601389	0.100673	2.31939e-09	3.84671e-05
nonperseverant errors	ENST00000219204	chr16	57279010	ARL2BP	-0.385369	0.0595531	9.73506e-11	1.61456e-06
nonperseverant errors	ENST00000219235	chr16	57392684	CCL22	0.361583	0.0454589	1.80493e-15	2.99348e-11
nonperseverant errors	ENST00000219252	chr16	57496299	POLR2C	0.431993	0.0532203	4.77532e-16	7.91988e-12
nonperseverant errors	ENST00000219271	chr16	58059470	MMP15	-0.862998	0.15687	3.76869e-08	0.000625038
nonperseverant errors	ENST00000219281	chr16	58035277	USB1	0.241488	0.0502254	1.52388e-06	0.0252736
nonperseverant errors	ENST00000219302	chr16	1820287	NME3	-0.411481	0.0538055	2.04834e-14	3.39718e-10
nonperseverant errors	ENST00000219313	chr16	74330673	PSMD7	0.883958	0.106084	7.90726e-17	1.31142e-12
nonperseverant errors	ENST00000219431	chr16	128256	MPG	-0.571266	0.0940106	1.2275e-09	2.0358e-05
nonperseverant errors	ENST00000219439	chr16	84155886	HSDL1	-0.75636	0.127405	2.90876e-09	4.82418e-05
nonperseverant errors	ENST00000219476	chr16	2097466	TSC2	-0.981749	0.0924477	2.41842e-26	4.01095e-22
nonperseverant errors	ENST00000219481	chr16	451826	DECR2	0.876167	0.0757828	6.45218e-31	1.07009e-26
nonperseverant errors	ENST00000219548	chr16	730276	STUB1	-0.376136	0.0476593	2.96934e-15	4.92465e-11
nonperseverant errors	ENST00000219596	chr16	3292028	MEFV	-0.819306	0.0973305	3.83691e-17	6.36352e-13
nonperseverant errors	ENST00000219660	chr16	25228242	AQP8	-0.418799	0.0714182	4.51739e-09	7.4921e-05
nonperseverant errors	ENST00000219689	chr16	23072727	USP31	0.261936	0.0388038	1.47568e-11	2.44741e-07
nonperseverant errors	ENST00000219746	chr16	52471920	TOX3	0.477702	0.0559594	1.38257e-17	2.29299e-13
nonperseverant errors	ENST00000219789	chr16	29869678	CDIPT	-0.665832	0.105549	2.82192e-10	4.68015e-06
nonperseverant errors	ENST00000220058	chr15	65293850	MTFMT	0.640789	0.123239	1.99757e-07	0.00331297
nonperseverant errors	ENST00000220325	chr15	42188137	EHD4	-0.382634	0.039169	1.53229e-22	2.54131e-18
nonperseverant errors	ENST00000220429	chr15	50569460	GABPB1	0.675311	0.0890408	3.34339e-14	5.54501e-10
nonperseverant errors	ENST00000220507	chr15	41164412	RHOV	0.272908	0.0378011	5.21537e-13	8.64968e-09
nonperseverant errors	ENST00000220509	chr15	41186628	VPS18	-0.27732	0.0356307	7.07187e-15	1.17287e-10
nonperseverant errors	ENST00000220562	chr8	28558844	EXTL3	0.654669	0.0768409	1.59834e-17	2.65085e-13
nonperseverant errors	ENST00000220592	chr8	141530255	AGO2	0.596575	0.0747568	1.46083e-15	2.42278e-11
nonperseverant errors	ENST00000220751	chr8	90769975	RIPK2	-0.684424	0.0884607	1.01759e-14	1.68768e-10
nonperseverant errors	ENST00000220763	chr8	97657455	CPQ	0.511818	0.0773672	3.70431e-11	6.14359e-07
nonperseverant errors	ENST00000220772	chr8	41119477	SFRP1	-0.635923	0.047217	2.41068e-41	3.99811e-37
nonperseverant errors	ENST00000220812	chr8	42231586	DKK4	0.475953	0.0635008	6.61781e-14	1.09756e-09
nonperseverant errors	ENST00000221130	chr8	30535578	GSR	-0.397664	0.0568345	2.61726e-12	4.34072e-08
nonperseverant errors	ENST00000221132	chr8	23047965	TNFRSF10A	-0.383956	0.0707785	5.80312e-08	0.000962447
nonperseverant errors	ENST00000221233	chr19	41892279	EXOSC5	-0.568366	0.0610225	1.23059e-20	2.04094e-16
nonperseverant errors	ENST00000221265	chr19	39876492	PAF1	-0.375852	0.0627456	2.09718e-09	3.47817e-05
nonperseverant errors	ENST00000221403	chr19	49436939	DHDH	0.574512	0.0877157	5.76489e-11	9.56107e-07
nonperseverant errors	ENST00000221459	chr19	49617618	LIN7B	0.444686	0.0720724	6.82977e-10	1.13272e-05
nonperseverant errors	ENST00000221462	chr19	45596220	PPP1R37	-0.286974	0.0519056	3.22467e-08	0.000534812
nonperseverant errors	ENST00000221480	chr19	7541761	PEX11G	0.66403	0.0417624	6.31805e-57	1.04785e-52
nonperseverant errors	ENST00000221485	chr19	49932658	SLC17A7	0.617361	0.0710975	3.84438e-18	6.37591e-14
nonperseverant errors	ENST00000221498	chr19	49866851	DKKL1	0.733692	0.114501	1.4767e-10	2.4491e-06
nonperseverant errors	ENST00000221538	chr19	46298968	RSPH6A	0.825632	0.14527	1.32016e-08	0.000218949
nonperseverant errors	ENST00000221671	chr19	16607122	C19orf44	0.861305	0.0552493	8.58908e-55	1.4245e-50
nonperseverant errors	ENST00000221700	chr19	15988833	CYP4F2	0.369022	0.0474872	7.78904e-15	1.29181e-10
nonperseverant errors	ENST00000221730	chr19	15337730	EPHX3	0.366218	0.0694465	1.33936e-07	0.00222134
nonperseverant errors	ENST00000221742	chr19	15060991	SLC1A6	0.434658	0.0498608	2.84599e-18	4.72008e-14
nonperseverant errors	ENST00000221804	chr19	40221890	CLC	-0.51949	0.068931	4.8321e-14	8.01403e-10
nonperseverant errors	ENST00000221847	chr19	4229495	EBI3	0.547892	0.102624	9.35413e-08	0.00155138
nonperseverant errors	ENST00000221855	chr19	36605888	TBCB	-0.907765	0.105342	6.85611e-18	1.13709e-13
nonperseverant errors	ENST00000221859	chr19	36604612	POLR2I	0.521431	0.087684	2.73578e-09	4.5373e-05
nonperseverant errors	ENST00000221922	chr19	47759716	CCDC9	-0.552776	0.0736193	5.9771e-14	9.91303e-10
nonperseverant errors	ENST00000221957	chr19	4838353	PLIN3	0.226976	0.0387517	4.70765e-09	7.80764e-05
nonperseverant errors	ENST00000221978	chr19	51874866	NKG7	0.424164	0.0510915	1.02334e-16	1.69722e-12
nonperseverant errors	ENST00000221996	chr19	48325096	CRX	0.324434	0.0482829	1.82414e-11	3.02533e-07
nonperseverant errors	ENST00000222008	chr19	42460833	RABAC1	-0.483949	0.0611924	2.60207e-15	4.31554e-11
nonperseverant errors	ENST00000222032	chr19	42891171	CNFN	-1.48972	0.163374	7.6219e-20	1.26409e-15
nonperseverant errors	ENST00000222122	chr19	49133287	DBP	-0.53486	0.0883442	1.41048e-09	2.33928e-05
nonperseverant errors	ENST00000222145	chr19	49223844	RASIP1	0.678054	0.128693	1.37327e-07	0.00227757
nonperseverant errors	ENST00000222214	chr19	13001840	GCDH	0.321557	0.0665285	1.3424e-06	0.0222636
nonperseverant errors	ENST00000222247	chr19	17970685	RPL18A	-0.801637	0.0549044	2.78389e-48	4.61709e-44
nonperseverant errors	ENST00000222248	chr19	17982782	SLC5A5	-0.35911	0.0525675	8.40862e-12	1.39457e-07
nonperseverant errors	ENST00000222249	chr19	18062102	KCNN1	-0.465215	0.0587644	2.44086e-15	4.04817e-11
nonperseverant errors	ENST00000222256	chr19	18307594	RAB3A	-0.84353	0.0818869	6.96192e-25	1.15463e-20
nonperseverant errors	ENST00000222305	chr19	35759968	USF2	0.877948	0.123214	1.03767e-12	1.72097e-08
nonperseverant errors	ENST00000222345	chr19	38397868	SIPA1L3	-0.48777	0.0619658	3.50137e-15	5.80702e-11
nonperseverant errors	ENST00000222374	chr19	44126520	CADM4	0.49083	0.0932131	1.39672e-07	0.00231646
nonperseverant errors	ENST00000222381	chr7	94926988	PON1	-0.378955	0.0719373	1.38032e-07	0.00228926
nonperseverant errors	ENST00000222382	chr7	99425739	CYP3A43	-0.503027	0.0542857	1.92731e-20	3.19644e-16
nonperseverant errors	ENST00000222390	chr7	81328324	HGF	-0.447934	0.0700341	1.59558e-10	2.64627e-06
nonperseverant errors	ENST00000222462	chr7	120969057	WNT16	0.496164	0.0479082	3.90793e-25	6.48131e-21
nonperseverant errors	ENST00000222511	chr7	89975990	GTPBP10	-0.452732	0.0484311	8.93518e-21	1.4819e-16
nonperseverant errors	ENST00000222553	chr7	105888731	NAMPT	-0.502182	0.10531	1.85513e-06	0.0307674
nonperseverant errors	ENST00000222567	chr7	19735085	TWISTNB	-0.53343	0.0598899	5.25058e-19	8.70808e-15
nonperseverant errors	ENST00000222574	chr7	106809460	HBP1	0.63301	0.0483256	3.34204e-39	5.54278e-35
nonperseverant errors	ENST00000222584	chr7	21467652	SP4	0.742599	0.158529	2.8092e-06	0.0465906
nonperseverant errors	ENST00000222726	chr7	27180671	HOXA5	1.07917	0.111772	4.67756e-22	7.75774e-18
nonperseverant errors	ENST00000222728	chr7	27185015	HOXA6	-0.371972	0.0609804	1.06162e-09	1.76069e-05
nonperseverant errors	ENST00000222753	chr7	27233983	HOXA13	0.463849	0.0572525	5.41445e-16	8.97986e-12
nonperseverant errors	ENST00000222800	chr7	73150424	ABHD11	0.605721	0.0593704	1.93421e-24	3.20789e-20
nonperseverant errors	ENST00000222982	chr7	99245817	CYP3A5	-0.389451	0.0423766	3.91972e-20	6.50085e-16
nonperseverant errors	ENST00000223095	chr7	100770370	SERPINE1	0.308902	0.0454877	1.11452e-11	1.84842e-07
nonperseverant errors	ENST00000223114	chr7	100838288	MOGAT3	-0.963047	0.106273	1.28096e-19	2.12447e-15
nonperseverant errors	ENST00000223127	chr7	100849258	PLOD3	0.714817	0.0981153	3.20528e-13	5.31596e-09
nonperseverant errors	ENST00000223167	chr7	101256605	MYL10	-0.496533	0.0584624	2.0104e-17	3.33425e-13
nonperseverant errors	ENST00000223357	chr7	44143960	AEBP1	-0.453798	0.0569226	1.55885e-15	2.58536e-11
nonperseverant errors	ENST00000223500	chr9	33264940	CHMP5	-0.536283	0.0791193	1.21717e-11	2.01868e-07
nonperseverant errors	ENST00000223528	chr9	108320411	FKTN	-0.541952	0.101995	1.07521e-07	0.00178323
nonperseverant errors	ENST00000223641	chr9	101984583	SEC61B	0.744246	0.127679	5.57448e-09	9.24528e-05
nonperseverant errors	ENST00000223642	chr9	123714613	C5	0.437091	0.0795193	3.87041e-08	0.000641907
nonperseverant errors	ENST00000223836	chr9	130630280	AK1	-0.79565	0.0789397	6.82733e-24	1.13231e-19
nonperseverant errors	ENST00000223864	chr9	5357973	PLGRKT	-0.466284	0.0707811	4.46701e-11	7.40853e-07
nonperseverant errors	ENST00000224073	chr9	139756571	EDF1	-0.353144	0.0738527	1.73785e-06	0.0288223
nonperseverant errors	ENST00000224181	chr9	139839698	C8G	0.398418	0.0543395	2.26738e-13	3.76045e-09
nonperseverant errors	ENST00000224356	chr10	94833647	CYP26A1	0.455907	0.073567	5.74864e-10	9.53411e-06
nonperseverant errors	ENST00000224784	chr10	90694831	ACTA2	-0.848417	0.0989182	9.74172e-18	1.61566e-13
nonperseverant errors	ENST00000224862	chr10	104179571	FBXL15	0.590738	0.116904	4.34499e-07	0.00720617
nonperseverant errors	ENST00000224950	chr10	105642300	STN1	0.698141	0.0490687	6.15832e-46	1.02136e-41
nonperseverant errors	ENST00000225235	chr10	96162261	TBC1D12	-0.35446	0.071172	6.34744e-07	0.0105272
nonperseverant errors	ENST00000225328	chr17	3576521	P2RX5	0.24471	0.0387746	2.77086e-10	4.59547e-06
nonperseverant errors	ENST00000225387	chr17	27573881	CRYBA1	-0.878851	0.167595	1.57223e-07	0.00260754
nonperseverant errors	ENST00000225504	chr17	56422539	SUPT4H1	-0.967693	0.120725	1.09558e-15	1.81702e-11
nonperseverant errors	ENST00000225525	chr17	3566196	TAX1BP3	-0.310379	0.0362804	1.17868e-17	1.95485e-13
nonperseverant errors	ENST00000225538	chr17	3799886	P2RX1	0.591912	0.0864651	7.61113e-12	1.26231e-07
nonperseverant errors	ENST00000225655	chr17	4848947	PFN1	0.464377	0.0493895	5.33611e-21	8.84993e-17
nonperseverant errors	ENST00000225665	chr17	4840425	SLC25A11	0.490218	0.0474	4.54214e-25	7.53314e-21
nonperseverant errors	ENST00000225728	chr17	6546635	MED31	0.405742	0.0673823	1.7282e-09	2.86623e-05
nonperseverant errors	ENST00000225729	chr17	17991200	DRG2	0.908016	0.0977867	1.60675e-20	2.6648e-16
nonperseverant errors	ENST00000225823	chr17	31340105	ASIC2	0.225951	0.0307552	2.03063e-13	3.36779e-09
nonperseverant errors	ENST00000225831	chr17	32582304	CCL2	-0.777067	0.124828	4.81203e-10	7.98075e-06
nonperseverant errors	ENST00000225844	chr17	32683471	CCL13	0.773554	0.116181	2.7727e-11	4.59853e-07
nonperseverant errors	ENST00000225899	chr17	39616063	KRT32	0.128915	0.0246679	1.73181e-07	0.00287221
nonperseverant errors	ENST00000225916	chr17	40265126	KAT2A	-0.191658	0.0308297	5.07779e-10	8.42152e-06
nonperseverant errors	ENST00000225927	chr17	40688190	NAGLU	0.227314	0.0429472	1.20407e-07	0.00199694
nonperseverant errors	ENST00000225941	chr17	47287589	ABI3	-0.690245	0.113515	1.19682e-09	1.98493e-05
nonperseverant errors	ENST00000226193	chr17	9799637	RCVRN	-0.543061	0.0532422	1.98637e-24	3.29439e-20
nonperseverant errors	ENST00000226218	chr17	26694297	VTN	0.515654	0.0513061	9.13632e-24	1.51526e-19
nonperseverant errors	ENST00000226225	chr17	26662730	TNFAIP1	-0.191611	0.0379705	4.50457e-07	0.00747083
nonperseverant errors	ENST00000226319	chr4	129730778	JADE1	-0.552607	0.065969	5.44016e-17	9.0225e-13
nonperseverant errors	ENST00000226382	chr4	41746099	PHOX2B	0.467299	0.054354	8.15962e-18	1.35327e-13
nonperseverant errors	ENST00000226432	chr4	48988264	CWH43	0.466696	0.078835	3.22125e-09	5.34244e-05
nonperseverant errors	ENST00000226574	chr4	103422486	NFKB1	-0.311125	0.065165	1.80233e-06	0.0298916
nonperseverant errors	ENST00000226730	chr4	123372625	IL2	-0.429299	0.0793971	6.40944e-08	0.00106301
nonperseverant errors	ENST00000226760	chr4	6271577	WFS1	0.726847	0.0555582	4.13901e-39	6.86455e-35
nonperseverant errors	ENST00000226796	chr4	110736709	GAR1	0.494559	0.0548716	2.0044e-19	3.32429e-15
nonperseverant errors	ENST00000226798	chr4	190861943	FRG1	0.36473	0.0517133	1.75215e-12	2.90593e-08
nonperseverant errors	ENST00000226951	chr4	10488019	CLNK	-0.528487	0.0430764	1.33527e-34	2.21455e-30
nonperseverant errors	ENST00000227266	chr11	88026760	CTSC	-0.282793	0.0304625	1.64318e-20	2.72522e-16
nonperseverant errors	ENST00000227322	chr11	116644515	ZPR1	-0.45467	0.0486084	8.4604e-21	1.40316e-16
nonperseverant errors	ENST00000227451	chr11	58939965	DTX4	-0.410686	0.0710194	7.3495e-09	0.000121892
nonperseverant errors	ENST00000227471	chr11	67758575	UNC93B1	0.349303	0.0672639	2.06905e-07	0.00343152
nonperseverant errors	ENST00000227474	chr11	125763381	PUS3	0.469588	0.0832369	1.68492e-08	0.000279444
nonperseverant errors	ENST00000227667	chr11	116700608	APOC3	-0.667458	0.0653105	1.61723e-24	2.68217e-20
nonperseverant errors	ENST00000227756	chr11	11292423	GALNT18	-0.294495	0.0288412	1.77196e-24	2.93879e-20
nonperseverant errors	ENST00000227880	chr11	60704556	SLC15A3	-0.250286	0.0459243	5.03799e-08	0.00083555
nonperseverant errors	ENST00000228251	chr12	10851812	YBX3	0.319036	0.0438664	3.51893e-13	5.83615e-09
nonperseverant errors	ENST00000228318	chr12	98987403	SLC25A3	-0.503189	0.0886349	1.37001e-08	0.000227216
nonperseverant errors	ENST00000228347	chr12	106751436	POLR3B	0.888842	0.0883762	8.51501e-24	1.41222e-19
nonperseverant errors	ENST00000228434	chr12	9905082	CD69	-0.685187	0.105616	8.72421e-11	1.44691e-06
nonperseverant errors	ENST00000228463	chr12	109016605	SELPLG	0.648071	0.071938	2.0844e-19	3.45698e-15
nonperseverant errors	ENST00000228506	chr12	121124672	MLEC	-0.540291	0.0411803	2.52491e-39	4.18756e-35
nonperseverant errors	ENST00000228515	chr12	51454988	CSRNP2	0.521155	0.0509815	1.57347e-24	2.60959e-20
nonperseverant errors	ENST00000228799	chr12	2921788	ITFG2	-0.732397	0.0820162	4.26367e-19	7.07129e-15
nonperseverant errors	ENST00000228837	chr12	4543309	FGF6	-0.33207	0.0559201	2.87998e-09	4.77644e-05
nonperseverant errors	ENST00000228843	chr12	4648056	RAD51AP1	-0.191838	0.0299689	1.54115e-10	2.55599e-06
nonperseverant errors	ENST00000228850	chr12	4724675	AKAP3	-0.286403	0.0452863	2.54418e-10	4.21952e-06
nonperseverant errors	ENST00000228865	chr12	12764826	CREBL2	-0.734811	0.0918691	1.25995e-15	2.08963e-11
nonperseverant errors	ENST00000228872	chr12	12870058	CDKN1B	-0.695853	0.0943765	1.66629e-13	2.76353e-09
nonperseverant errors	ENST00000228922	chr12	123459767	OGFOD2	0.242909	0.0417254	5.82838e-09	9.66637e-05
nonperseverant errors	ENST00000228928	chr12	113376157	OAS3	-0.424159	0.0402444	5.67602e-26	9.41368e-22
nonperseverant errors	ENST00000228936	chr12	14978503	ART4	-0.54092	0.0727438	1.03807e-13	1.72164e-09
nonperseverant errors	ENST00000228945	chr12	15094951	ARHGDIB	-0.578572	0.0630186	4.27214e-20	7.08535e-16
nonperseverant errors	ENST00000229030	chr12	130647004	FZD10	0.135714	0.0279549	1.20534e-06	0.0199905
nonperseverant errors	ENST00000229179	chr12	69080514	NUP107	1.0256	0.126754	5.90733e-16	9.79731e-12
nonperseverant errors	ENST00000229238	chr12	6601052	MRPL51	0.280074	0.0432107	9.07565e-11	1.5052e-06
nonperseverant errors	ENST00000229239	chr12	6643093	GAPDH	-0.73568	0.122484	1.89759e-09	3.14716e-05
nonperseverant errors	ENST00000229268	chr12	6961292	USP5	0.464312	0.0505112	3.84631e-20	6.3791e-16
nonperseverant errors	ENST00000229281	chr12	7053186	C12orf57	0.304957	0.0564314	6.51613e-08	0.0010807
nonperseverant errors	ENST00000229304	chr12	7801996	APOBEC1	-0.658659	0.0534718	7.25887e-35	1.20388e-30
nonperseverant errors	ENST00000229329	chr12	22199108	CMAS	0.245601	0.0396965	6.1331e-10	1.01717e-05
nonperseverant errors	ENST00000229335	chr12	8754762	AICDA	0.329777	0.0364947	1.62036e-19	2.68737e-15
nonperseverant errors	ENST00000229390	chr12	120899471	SRSF9	0.348784	0.0472567	1.57544e-13	2.61286e-09
nonperseverant errors	ENST00000229447	chr6	150690028	IYD	-0.490101	0.0932926	1.49338e-07	0.00247678
nonperseverant errors	ENST00000229633	chr6	126277927	HINT3	-0.511278	0.0676671	4.16334e-14	6.9049e-10
nonperseverant errors	ENST00000229729	chr6	31830969	SLC44A4	-0.706202	0.0832026	2.10688e-17	3.49426e-13
nonperseverant errors	ENST00000229771	chr6	35465651	TULP1	-0.894213	0.0781509	2.5746e-30	4.26997e-26
nonperseverant errors	ENST00000229812	chr6	36461669	STK38	0.665608	0.100932	4.26377e-11	7.07146e-07
nonperseverant errors	ENST00000229955	chr6	97242002	GPR63	0.428799	0.0600003	8.89452e-13	1.47516e-08
nonperseverant errors	ENST00000230036	chr6	24428405	GPLD1	-0.363936	0.0409377	6.1108e-19	1.01348e-14
nonperseverant errors	ENST00000230056	chr6	24775166	GMNN	0.505537	0.0595352	2.04161e-17	3.38602e-13
nonperseverant errors	ENST00000230340	chr6	41888926	BYSL	0.22029	0.0396597	2.78426e-08	0.000461769
nonperseverant errors	ENST00000230449	chr6	485133	EXOC2	0.550076	0.0425831	3.57597e-38	5.93074e-34
nonperseverant errors	ENST00000230461	chr6	75962640	TMEM30A	-0.277707	0.0475654	5.26944e-09	8.73937e-05
nonperseverant errors	ENST00000230582	chr6	27215502	PRSS16	0.535622	0.0391014	1.03956e-42	1.72411e-38
nonperseverant errors	ENST00000230588	chr6	46761127	MEP1A	1.07804	0.0798253	1.46168e-41	2.4242e-37
nonperseverant errors	ENST00000230658	chr5	50679225	ISL1	0.829194	0.0848871	1.54167e-22	2.55685e-18
nonperseverant errors	ENST00000231009	chr5	54320081	GZMK	0.209556	0.0435782	1.51889e-06	0.0251908
nonperseverant errors	ENST00000231061	chr5	151040657	SPARC	-0.38287	0.0547952	2.80236e-12	4.64771e-08
nonperseverant errors	ENST00000231134	chr5	140514800	PCDHB5	-0.592421	0.089443	3.50911e-11	5.81985e-07
nonperseverant errors	ENST00000231198	chr5	157158205	THG1L	-0.238072	0.0463216	2.75403e-07	0.00456755
nonperseverant errors	ENST00000231228	chr5	158741791	IL12B	0.42556	0.0455879	1.01053e-20	1.67597e-16
nonperseverant errors	ENST00000231368	chr5	96271168	LNPEP	0.472167	0.070441	2.04168e-11	3.38613e-07
nonperseverant errors	ENST00000231461	chr5	100142639	ST8SIA4	-0.377789	0.0448685	3.76724e-17	6.24798e-13
nonperseverant errors	ENST00000231509	chr5	142660727	NR3C1	0.777019	0.0747501	2.61603e-25	4.33868e-21
nonperseverant errors	ENST00000231668	chr5	172571445	BNIP1	0.566379	0.085094	2.81525e-11	4.66909e-07
nonperseverant errors	ENST00000231751	chr3	46477136	LTF	-0.631072	0.0552272	3.07088e-30	5.09306e-26
nonperseverant errors	ENST00000231790	chr3	37034823	MLH1	-0.374813	0.0589917	2.10266e-10	3.48726e-06
nonperseverant errors	ENST00000231948	chr3	3191695	CRBN	-0.462507	0.0540806	1.2079e-17	2.0033e-13
nonperseverant errors	ENST00000232003	chr3	186383741	HRG	-1.06734	0.0918769	3.37495e-31	5.59735e-27
nonperseverant errors	ENST00000232217	chr3	139171726	RBP2	-0.445239	0.0651708	8.3805e-12	1.38991e-07
nonperseverant errors	ENST00000232461	chr3	50229045	GNAT1	0.77629	0.0976743	1.89945e-15	3.15024e-11
nonperseverant errors	ENST00000232564	chr3	179113877	GNB4	0.770087	0.102616	6.16312e-14	1.02215e-09
nonperseverant errors	ENST00000232603	chr3	108677086	MORC1	-0.281797	0.0290655	3.15878e-22	5.23883e-18
nonperseverant errors	ENST00000232888	chr3	51967446	RRP9	-0.951608	0.11366	5.64545e-17	9.36298e-13
nonperseverant errors	ENST00000232892	chr3	151531825	AADAC	-0.885252	0.0865583	1.49736e-24	2.48336e-20
nonperseverant errors	ENST00000232905	chr3	40351175	EIF1B	0.512594	0.109508	2.85647e-06	0.0473745
nonperseverant errors	ENST00000232975	chr3	52485118	TNNC1	-0.685518	0.0907014	4.09443e-14	6.79061e-10
nonperseverant errors	ENST00000232978	chr3	42642106	NKTR	1.00558	0.0724044	7.44805e-44	1.23526e-39
nonperseverant errors	ENST00000233027	chr3	52742465	NEK4	-0.527507	0.0896736	4.04045e-09	6.70109e-05
nonperseverant errors	ENST00000233055	chr2	224740064	WDFY1	-0.520328	0.0504325	5.88394e-25	9.75851e-21
nonperseverant errors	ENST00000233078	chr19	1407612	DAZAP1	-0.397257	0.0426445	1.21319e-20	2.01207e-16
nonperseverant errors	ENST00000233099	chr2	37208040	HEATR5B	-1.03865	0.113287	4.80274e-20	7.96535e-16
nonperseverant errors	ENST00000233154	chr2	106361354	NCK2	0.571784	0.0370641	1.07908e-53	1.78965e-49
nonperseverant errors	ENST00000233242	chr2	21224301	APOB	0.422598	0.088477	1.78496e-06	0.0296036
nonperseverant errors	ENST00000233379	chr2	96068474	FAHD2A	-0.767673	0.0647369	1.9475e-32	3.22993e-28
nonperseverant errors	ENST00000233615	chr2	74685456	WBP1	-0.266988	0.0375309	1.12875e-12	1.87203e-08
nonperseverant errors	ENST00000233627	chr19	1383630	NDUFS7	-1.19714	0.128914	1.59716e-20	2.64888e-16
nonperseverant errors	ENST00000233630	chr2	74732170	PCGF1	-0.550873	0.0730926	4.822e-14	7.99729e-10
nonperseverant errors	ENST00000233735	chr2	79347584	REG1A	-0.535177	0.0828863	1.06972e-10	1.77413e-06
nonperseverant errors	ENST00000233809	chr2	217498118	IGFBP2	-0.778405	0.0671808	4.81281e-31	7.98204e-27
nonperseverant errors	ENST00000233813	chr2	217536828	IGFBP5	-0.370467	0.0652981	1.39923e-08	0.000232062
nonperseverant errors	ENST00000233826	chr2	233631174	KCNJ13	-0.385681	0.0593023	7.83993e-11	1.30025e-06
nonperseverant errors	ENST00000233838	chr2	85771846	GGCX	-0.437654	0.0455732	7.74092e-22	1.28383e-17
nonperseverant errors	ENST00000233840	chr2	233897382	NEU2	-0.946412	0.122313	1.01302e-14	1.6801e-10
nonperseverant errors	ENST00000233893	chr2	198364718	HSPE1	0.248298	0.0473534	1.57552e-07	0.00261299
nonperseverant errors	ENST00000233948	chr2	219724544	WNT6	-0.470493	0.0667736	1.84016e-12	3.05191e-08
nonperseverant errors	ENST00000233997	chr19	827836	AZU1	0.554996	0.0554204	1.31904e-23	2.18762e-19
nonperseverant errors	ENST00000234111	chr2	10580094	ODC1	0.30387	0.0565683	7.79847e-08	0.00129338
nonperseverant errors	ENST00000234392	chr2	71127720	VAX2	-0.644701	0.0852337	3.91112e-14	6.48659e-10
nonperseverant errors	ENST00000234454	chr2	73114489	SPR	1.02255	0.0951022	5.79137e-27	9.60498e-23
nonperseverant errors	ENST00000234831	chr1	54492354	TMEM59	-0.814378	0.093273	2.52173e-18	4.18229e-14
nonperseverant errors	ENST00000234961	chr1	29138654	OPRD1	0.662092	0.0650465	2.46743e-24	4.09223e-20
nonperseverant errors	ENST00000235090	chr1	111982512	WDR77	0.28252	0.0537272	1.45309e-07	0.00240995
nonperseverant errors	ENST00000235332	chr1	12079523	MIIP	0.381122	0.06637	9.33527e-09	0.000154825
nonperseverant errors	ENST00000236040	chr1	43212046	P3H1	0.867573	0.0696294	1.23573e-35	2.04945e-31
nonperseverant errors	ENST00000236192	chr1	171669300	VAMP4	-0.948776	0.0891976	2.00933e-26	3.33248e-22
nonperseverant errors	ENST00000236495	chr1	48688359	SLC5A9	0.337656	0.0583482	7.16942e-09	0.000118905
nonperseverant errors	ENST00000236826	chr11	102582526	MMP8	-0.454749	0.088939	3.17007e-07	0.00525757
nonperseverant errors	ENST00000236877	chr19	47931274	SLC8A2	0.273517	0.0433854	2.8939e-10	4.79953e-06
nonperseverant errors	ENST00000236959	chr2	216176540	ATIC	0.5423	0.0731459	1.22599e-13	2.0333e-09
nonperseverant errors	ENST00000237201	chr6	88757507	SPACA1	-0.44284	0.0478915	2.31462e-20	3.8388e-16
nonperseverant errors	ENST00000237264	chr6	134274333	TBPL1	-0.437582	0.0744372	4.13914e-09	6.86476e-05
nonperseverant errors	ENST00000237281	chr6	146114638	FBXO30	0.850934	0.0689032	4.88885e-35	8.10815e-31
nonperseverant errors	ENST00000237455	chr2	86830516	RNF103	-0.580589	0.0671716	5.45759e-18	9.05141e-14
nonperseverant errors	ENST00000237612	chr4	89011421	ABCG2	0.266749	0.042479	3.3952e-10	5.63093e-06
nonperseverant errors	ENST00000237853	chr5	95220802	ELL2	0.371074	0.0718421	2.40263e-07	0.00398476
nonperseverant errors	ENST00000237937	chr9	74966341	ZFAND5	0.591375	0.117227	4.54196e-07	0.00753285
nonperseverant errors	ENST00000238044	chr2	106682112	C2orf40	0.399281	0.0608782	5.42804e-11	9.00241e-07
nonperseverant errors	ENST00000238497	chr18	61056423	VPS4B	-0.434221	0.0651906	2.72353e-11	4.51697e-07
nonperseverant errors	ENST00000238558	chr14	95234553	GSC	0.21538	0.0318664	1.39111e-11	2.30715e-07
nonperseverant errors	ENST00000238609	chr14	94594118	IFI27L2	0.351564	0.0573863	8.99633e-10	1.49204e-05
nonperseverant errors	ENST00000238616	chr14	75546056	NEK9	-0.720214	0.0500118	5.10827e-47	8.47207e-43
nonperseverant errors	ENST00000238628	chr14	76452125	IFT43	0.226883	0.0435269	1.86338e-07	0.00309041
nonperseverant errors	ENST00000238651	chr14	74035763	ACOT2	0.358085	0.0689658	2.07809e-07	0.00344651
nonperseverant errors	ENST00000238714	chr2	60983365	PAPOLG	-0.657054	0.084053	5.40379e-15	8.96219e-11
nonperseverant errors	ENST00000238721	chr2	24300305	TP53I3	0.581714	0.0468188	1.91695e-35	3.17925e-31
nonperseverant errors	ENST00000238788	chr2	27255822	TMEM214	0.541995	0.0758809	9.1512e-13	1.51773e-08
nonperseverant errors	ENST00000238892	chr2	46844290	CRIPT	0.238228	0.0401923	3.08145e-09	5.11058e-05
nonperseverant errors	ENST00000239151	chr17	46668619	HOXB5	-0.44947	0.0686067	5.69996e-11	9.45338e-07
nonperseverant errors	ENST00000239165	chr17	46684589	HOXB7	-0.35035	0.0354691	5.20568e-23	8.63362e-19
nonperseverant errors	ENST00000239223	chr5	172195093	DUSP1	0.346687	0.0698237	6.86394e-07	0.0113838
nonperseverant errors	ENST00000239449	chr5	140602504	PCDHB14	0.653701	0.0521235	4.43172e-36	7.35001e-32
nonperseverant errors	ENST00000239830	chr12	510742	CCDC77	1.1212	0.0749241	1.25249e-50	2.07726e-46
nonperseverant errors	ENST00000239891	chr13	37523967	ALG5	-0.272207	0.0364274	7.86322e-14	1.30411e-09
nonperseverant errors	ENST00000240055	chr12	104510855	NFYB	0.578362	0.0509348	7.00841e-30	1.16234e-25
nonperseverant errors	ENST00000240079	chr12	102406717	WASHC3	0.427752	0.0582376	2.05842e-13	3.41388e-09
nonperseverant errors	ENST00000240285	chr8	74206847	RDH10	0.558123	0.0581137	7.69152e-22	1.27564e-17
nonperseverant errors	ENST00000240306	chr17	48046538	DLX4	0.473185	0.0776519	1.10353e-09	1.8302e-05
nonperseverant errors	ENST00000240316	chr17	55015548	COIL	-0.789279	0.092967	2.06847e-17	3.43055e-13
nonperseverant errors	ENST00000240361	chr17	56634041	TEX14	0.414901	0.0808414	2.86243e-07	0.00474734
nonperseverant errors	ENST00000240617	chr12	14656595	PLBD1	-0.477169	0.0480386	2.99004e-23	4.95899e-19
nonperseverant errors	ENST00000240662	chr12	21917889	KCNJ8	-0.114104	0.0236386	1.38573e-06	0.0229824
nonperseverant errors	ENST00000240691	chr12	10961693	TAS2R9	-0.200607	0.0233195	7.79769e-18	1.29325e-13
nonperseverant errors	ENST00000240851	chr3	100428269	TFG	0.774731	0.0899771	7.28662e-18	1.20849e-13
nonperseverant errors	ENST00000241051	chr11	33037410	DEPDC7	-0.494191	0.0744831	3.24624e-11	5.38388e-07
nonperseverant errors	ENST00000241052	chr11	34460472	CAT	-0.724508	0.0877218	1.46706e-16	2.43313e-12
nonperseverant errors	ENST00000241125	chr13	20712394	GJA3	0.90536	0.0588886	2.44221e-53	4.05041e-49
nonperseverant errors	ENST00000241305	chr10	125505152	CPXM2	0.304783	0.0478672	1.92422e-10	3.19132e-06
nonperseverant errors	ENST00000241337	chr1	110210688	GSTM2	0.512323	0.109043	2.62285e-06	0.0434999
nonperseverant errors	ENST00000241416	chr2	148602086	ACVR2A	0.242245	0.0441809	4.18145e-08	0.000693493
nonperseverant errors	ENST00000241453	chr13	28577411	FLT3	-0.860116	0.0721913	9.95778e-33	1.6515e-28
nonperseverant errors	ENST00000242057	chr7	17338246	AHR	-0.407165	0.0617407	4.25967e-11	7.06467e-07
nonperseverant errors	ENST00000242104	chr7	5920429	OCM	0.539389	0.0886021	1.14494e-09	1.89888e-05
nonperseverant errors	ENST00000242159	chr7	27193335	HOXA7	0.596243	0.0860242	4.1757e-12	6.9254e-08
nonperseverant errors	ENST00000242208	chr7	41724712	INHBA	0.319254	0.0609663	1.63591e-07	0.00271316
nonperseverant errors	ENST00000242257	chr7	2273926	MRM2	0.14525	0.0291905	6.49333e-07	0.0107692
nonperseverant errors	ENST00000242261	chr7	19155091	TWIST1	-0.359542	0.0435308	1.46296e-16	2.42633e-12
nonperseverant errors	ENST00000242285	chr9	36190934	CLTA	-0.318056	0.0405729	4.53722e-15	7.52498e-11
nonperseverant errors	ENST00000242315	chr9	34958321	PHF24	0.622062	0.0702048	7.95296e-19	1.319e-14
nonperseverant errors	ENST00000242462	chr10	71331454	NEUROG3	-1.27423	0.18157	2.25316e-12	3.73686e-08
nonperseverant errors	ENST00000242576	chr12	109535379	UNG	0.945157	0.125271	4.527e-14	7.50804e-10
nonperseverant errors	ENST00000242729	chr12	26348429	SSPN	0.310515	0.0621025	5.73182e-07	0.00950623
nonperseverant errors	ENST00000242784	chr19	12841454	TRIR	0.532999	0.039606	2.78036e-41	4.61122e-37
nonperseverant errors	ENST00000242827	chr13	50234862	EBPL	0.533015	0.091718	6.19335e-09	0.000102717
nonperseverant errors	ENST00000242994	chr12	55413729	NEUROD4	-0.592237	0.0976562	1.32354e-09	2.19509e-05
nonperseverant errors	ENST00000243045	chr12	56211703	ORMDL2	0.802155	0.0592296	8.69863e-42	1.44267e-37
nonperseverant errors	ENST00000243052	chr12	54943134	PDE1B	0.230511	0.0361902	1.89739e-10	3.14682e-06
nonperseverant errors	ENST00000243077	chr12	57522282	LRP1	-0.767483	0.0703305	1.00438e-27	1.66577e-23
nonperseverant errors	ENST00000243298	chrX	103077252	RAB9B	0.644407	0.0915793	1.96984e-12	3.26698e-08
nonperseverant errors	ENST00000243300	chrX	105066536	NRK	-0.803193	0.0996656	7.6998e-16	1.27701e-11
nonperseverant errors	ENST00000243344	chr2	166729872	TTC21B	-0.567653	0.0799295	1.23036e-12	2.04055e-08
nonperseverant errors	ENST00000243457	chr17	68165676	KCNJ2	0.783977	0.0772588	3.40242e-24	5.64291e-20
nonperseverant errors	ENST00000243578	chr19	41860326	B9D2	0.293893	0.0550278	9.2531e-08	0.00153463
nonperseverant errors	ENST00000243644	chr19	52467596	ZNF350	-0.450432	0.0701752	1.37457e-10	2.27972e-06
nonperseverant errors	ENST00000243673	chr11	94110477	GPR83	-0.906226	0.101054	3.02614e-19	5.01885e-15
nonperseverant errors	ENST00000243706	chr4	2230076	HAUS3	0.318209	0.0487318	6.58561e-11	1.09222e-06
nonperseverant errors	ENST00000243911	chr20	54823788	MC3R	-0.196647	0.0343905	1.07742e-08	0.000178689
nonperseverant errors	ENST00000244043	chr20	48120411	PTGIS	-0.666936	0.0737126	1.45892e-19	2.41961e-15
nonperseverant errors	ENST00000244061	chr20	48552885	RNF114	0.31105	0.0446356	3.19998e-12	5.30717e-08
nonperseverant errors	ENST00000244227	chr2	70120692	SNRNP27	-0.295833	0.0420654	2.02582e-12	3.35982e-08
nonperseverant errors	ENST00000244230	chr2	71357444	MPHOSPH10	-0.189881	0.0373564	3.71599e-07	0.00616297
nonperseverant errors	ENST00000244289	chr19	42905659	LIPE	0.654405	0.0680023	6.37704e-22	1.05763e-17
nonperseverant errors	ENST00000244314	chr19	44220162	IRGC	-0.362836	0.0583264	4.94694e-10	8.20451e-06
nonperseverant errors	ENST00000244360	chr6	30038043	RNF39	-0.244952	0.0361496	1.23502e-11	2.04829e-07
nonperseverant errors	ENST00000244519	chr6	26440700	BTN3A3	-0.520153	0.0645556	7.79024e-16	1.29201e-11
nonperseverant errors	ENST00000244520	chr6	34725183	SNRPC	-0.71093	0.0947677	6.29393e-14	1.04385e-09
nonperseverant errors	ENST00000244709	chr6	41242942	TREM1	-0.463041	0.0830997	2.51668e-08	0.000417391
nonperseverant errors	ENST00000244763	chr6	7281376	SSR1	-0.748224	0.0689896	2.09567e-27	3.47567e-23
nonperseverant errors	ENST00000245046	chr3	10004221	EMC3	-0.419223	0.0632135	3.31499e-11	5.49791e-07
nonperseverant errors	ENST00000245157	chr16	56518297	BBS2	-0.583214	0.0605133	5.53671e-22	9.18263e-18
nonperseverant errors	ENST00000245304	chr13	98086476	RAP2A	-0.551118	0.105785	1.89055e-07	0.00313548
nonperseverant errors	ENST00000245503	chr17	10424469	MYH2	-0.673614	0.0946511	1.10458e-12	1.83195e-08
nonperseverant errors	ENST00000245539	chr17	73257755	MRPS7	-0.557401	0.0713616	5.67667e-15	9.41475e-11
nonperseverant errors	ENST00000245543	chr17	73106082	ARMC7	-0.64857	0.0806529	8.87456e-16	1.47185e-11
nonperseverant errors	ENST00000245680	chr2	114470369	SLC35F5	-0.475159	0.0626726	3.41307e-14	5.66058e-10
nonperseverant errors	ENST00000245787	chr2	118846050	INSIG2	0.727226	0.0524462	1.01617e-43	1.68531e-39
nonperseverant errors	ENST00000245796	chr2	113931548	PSD4	-0.655853	0.101642	1.09967e-10	1.82381e-06
nonperseverant errors	ENST00000245810	chr19	6375305	PSPN	0.426912	0.06921	6.8999e-10	1.14435e-05
nonperseverant errors	ENST00000245817	chr19	6531010	TNFSF9	-0.36729	0.076803	1.73363e-06	0.0287522
nonperseverant errors	ENST00000245838	chrX	122734413	THOC2	-0.410381	0.0741627	3.1385e-08	0.00052052
nonperseverant errors	ENST00000245907	chr19	6677715	C3	-0.413814	0.0613076	1.48039e-11	2.45523e-07
nonperseverant errors	ENST00000245908	chr19	6752309	SH2D3A	0.614867	0.0759741	5.81588e-16	9.64563e-12
nonperseverant errors	ENST00000245923	chr19	45988547	RTN2	-0.654978	0.0595263	3.68932e-28	6.11874e-24
nonperseverant errors	ENST00000246006	chr20	23059986	CD93	-0.632137	0.0917841	5.68961e-12	9.43623e-08
nonperseverant errors	ENST00000246012	chr20	23471766	CST8	0.892537	0.113023	2.85836e-15	4.74058e-11
nonperseverant errors	ENST00000246112	chr19	2977444	TLE6	-0.495689	0.0891156	2.66218e-08	0.000441522
nonperseverant errors	ENST00000246115	chr19	3178766	S1PR4	0.569975	0.0815666	2.79153e-12	4.62975e-08
nonperseverant errors	ENST00000246166	chr14	65453438	FNTB	0.50177	0.0799178	3.41674e-10	5.66667e-06
nonperseverant errors	ENST00000246186	chr20	33814457	MMP24	-0.557687	0.061447	1.1273e-19	1.86963e-15
nonperseverant errors	ENST00000246533	chr19	36630477	CAPNS1	0.413526	0.0616049	1.91254e-11	3.17195e-07
nonperseverant errors	ENST00000246548	chr19	34919268	UBA2	0.321796	0.0495324	8.21173e-11	1.36192e-06
nonperseverant errors	ENST00000246646	chr17	39592698	KRT38	-0.404558	0.0718006	1.75598e-08	0.000291229
nonperseverant errors	ENST00000246794	chr19	50084583	PRRG2	-2.03361	0.170621	9.43122e-33	1.56417e-28
nonperseverant errors	ENST00000246801	chr19	50243012	TSKS	0.298448	0.0368634	5.67724e-16	9.4157e-12
nonperseverant errors	ENST00000246895	chr4	70861647	STATH	0.909315	0.0801032	7.26524e-30	1.20494e-25
nonperseverant errors	ENST00000246957	chr16	3708038	TRAP1	-0.486895	0.0803583	1.36925e-09	2.2709e-05
nonperseverant errors	ENST00000247026	chr17	28443799	NSRP1	0.548123	0.0355305	1.08056e-53	1.79211e-49
nonperseverant errors	ENST00000247191	chr14	55614854	DLGAP5	-0.653422	0.058331	3.98822e-29	6.61446e-25
nonperseverant errors	ENST00000247194	chr14	59939335	L3HYPDH	0.432771	0.0569874	3.09803e-14	5.13809e-10
nonperseverant errors	ENST00000247270	chr17	29644578	EVI2A	-0.179892	0.0297765	1.52782e-09	2.53388e-05
nonperseverant errors	ENST00000247461	chr5	179125907	CANX	0.653516	0.0904818	5.09937e-13	8.45731e-09
nonperseverant errors	ENST00000247668	chr9	139780970	TRAF2	-0.973585	0.107459	1.30386e-19	2.16245e-15
nonperseverant errors	ENST00000247706	chr19	17402940	ABHD8	-1.01582	0.139944	3.9059e-13	6.47794e-09
nonperseverant errors	ENST00000247843	chr12	69753483	YEATS4	-0.203875	0.0423271	1.45992e-06	0.0242128
nonperseverant errors	ENST00000247933	chr4	980785	IDUA	-0.602146	0.0523977	1.44989e-30	2.40464e-26
nonperseverant errors	ENST00000247956	chr19	9251056	ZNF317	-0.50095	0.0494378	3.94627e-24	6.54489e-20
nonperseverant errors	ENST00000247977	chr19	9920943	FBXL12	1.13671	0.096701	6.66216e-32	1.10492e-27
nonperseverant errors	ENST00000247986	chr1	20990509	KIF17	0.785836	0.0548237	1.34402e-46	2.22906e-42
nonperseverant errors	ENST00000247992	chr1	20490484	PLA2G2C	-0.342594	0.0620816	3.42021e-08	0.000567242
nonperseverant errors	ENST00000248089	chr16	3072621	HCFC1R1	-0.462408	0.057572	9.60264e-16	1.5926e-11
nonperseverant errors	ENST00000248150	chr16	848041	GNG13	-0.352713	0.0624097	1.58989e-08	0.000263683
nonperseverant errors	ENST00000248244	chr19	4815944	TICAM1	0.231966	0.0262295	9.25912e-19	1.53563e-14
nonperseverant errors	ENST00000248306	chr12	82752276	METTL25	0.452182	0.0788014	9.56593e-09	0.000158651
nonperseverant errors	ENST00000248342	chr19	39109737	EIF3K	-1.0959	0.154862	1.47714e-12	2.44984e-08
nonperseverant errors	ENST00000248444	chr2	219283815	VIL1	-0.488696	0.0554739	1.25723e-18	2.08512e-14
nonperseverant errors	ENST00000248553	chr7	75931861	HSPB1	-0.426036	0.0503906	2.79871e-17	4.64166e-13
nonperseverant errors	ENST00000248594	chr7	77166592	PTPN12	0.205437	0.0417575	8.66533e-07	0.0143715
nonperseverant errors	ENST00000248600	chr7	75625656	STYXL1	-0.451008	0.0363178	2.07767e-35	3.44582e-31
nonperseverant errors	ENST00000248901	chr22	37678424	CYTH4	0.242372	0.0494248	9.39796e-07	0.0155865
nonperseverant errors	ENST00000249007	chr22	32753854	RFPL3	-0.500881	0.0696452	6.39026e-13	1.05982e-08
nonperseverant errors	ENST00000249071	chr22	37621301	RAC2	-0.52998	0.0917526	7.64115e-09	0.000126729
nonperseverant errors	ENST00000249269	chr7	102937869	PMPCB	-0.207978	0.032671	1.94237e-10	3.22143e-06
nonperseverant errors	ENST00000249284	chr7	122634758	TAS2R16	-0.264383	0.0378044	2.68201e-12	4.44811e-08
nonperseverant errors	ENST00000249356	chr7	108210012	DNAJB9	-0.432527	0.0586136	1.59124e-13	2.63907e-09
nonperseverant errors	ENST00000249389	chr7	128412545	OPN1SW	-0.550151	0.070318	5.12702e-15	8.50317e-11
nonperseverant errors	ENST00000249499	chr2	176987448	HOXD9	-1.0124	0.110983	7.37055e-20	1.22241e-15
nonperseverant errors	ENST00000249501	chr2	176981307	HOXD10	0.274859	0.05306	2.21708e-07	0.00367702
nonperseverant errors	ENST00000249910	chr3	129149793	MBD4	-0.298653	0.0380578	4.24851e-15	7.04615e-11
nonperseverant errors	ENST00000250055	chr17	7491496	SOX15	0.59319	0.0381013	1.1872e-54	1.96898e-50
nonperseverant errors	ENST00000250056	chr17	6347761	PIMREG	-0.9233	0.0920952	1.17765e-23	1.95313e-19
nonperseverant errors	ENST00000250101	chr17	6544078	TXNDC17	-0.367041	0.0448984	2.96074e-16	4.91038e-12
nonperseverant errors	ENST00000250111	chr17	7554430	ATP1B2	-0.21445	0.0405865	1.26542e-07	0.0020987
nonperseverant errors	ENST00000250113	chr17	7494548	FXR2	0.122639	0.0231997	1.24852e-07	0.00207068
nonperseverant errors	ENST00000250160	chr8	134203282	WISP1	0.713398	0.0669034	1.51445e-26	2.51171e-22
nonperseverant errors	ENST00000250340	chr19	51226586	CLEC11A	-0.441177	0.0420751	1.00762e-25	1.67114e-21
nonperseverant errors	ENST00000250378	chr14	24974559	CMA1	0.956065	0.184521	2.20297e-07	0.00365362
nonperseverant errors	ENST00000250416	chr14	20811774	PARP2	0.328699	0.0522398	3.13172e-10	5.19396e-06
nonperseverant errors	ENST00000250535	chr5	115140430	CDO1	0.872337	0.111535	5.23099e-15	8.67559e-11
nonperseverant errors	ENST00000250896	chr19	2037481	MKNK2	-0.736443	0.0861943	1.29664e-17	2.15047e-13
nonperseverant errors	ENST00000250974	chr19	1876975	ABHD17A	0.442663	0.0901898	9.19522e-07	0.0152503
nonperseverant errors	ENST00000251089	chr14	77252521	ANGEL1	-0.712662	0.0919551	9.18112e-15	1.52269e-10
nonperseverant errors	ENST00000251108	chr13	49822061	CDADC1	-0.238293	0.042581	2.19054e-08	0.000363302
nonperseverant errors	ENST00000251241	chr17	57642886	DHX40	0.480509	0.0670008	7.40781e-13	1.22858e-08
nonperseverant errors	ENST00000251363	chr19	8274237	CERS4	-0.356149	0.0740101	1.493e-06	0.0247614
nonperseverant errors	ENST00000251372	chr19	55105113	LILRA1	-0.409383	0.0623341	5.11472e-11	8.48276e-07
nonperseverant errors	ENST00000251377	chr19	55084818	LILRA2	-0.279474	0.0397648	2.09263e-12	3.47062e-08
nonperseverant errors	ENST00000251413	chr17	40761694	TUBG1	-0.689626	0.068522	7.94573e-24	1.3178e-19
nonperseverant errors	ENST00000251472	chr19	12949348	MAST1	0.706997	0.0838478	3.40055e-17	5.63981e-13
nonperseverant errors	ENST00000251582	chr5	178537852	ADAMTS2	-0.303439	0.056784	9.10478e-08	0.00151003
nonperseverant errors	ENST00000251646	chr17	39519746	KRT33B	-0.690433	0.0847782	3.82427e-16	6.34256e-12
nonperseverant errors	ENST00000251775	chr3	125165488	SNX4	-0.484563	0.0756956	1.5389e-10	2.55227e-06
nonperseverant errors	ENST00000251776	chr3	125688003	ROPN1B	-0.199565	0.035276	1.53833e-08	0.000255132
nonperseverant errors	ENST00000251810	chr8	103216730	RRM2B	0.593016	0.0605572	1.21081e-22	2.00812e-18
nonperseverant errors	ENST00000251871	chr11	93517393	MED17	0.17806	0.0287363	5.77931e-10	9.58499e-06
nonperseverant errors	ENST00000251921	chr11	114392437	NXPE1	0.814713	0.0765589	1.90722e-26	3.16313e-22
nonperseverant errors	ENST00000251968	chr11	18501858	TSG101	-0.582082	0.0812156	7.65952e-13	1.27033e-08
nonperseverant errors	ENST00000252071	chr7	149944302	ACTR3C	-0.431474	0.0493749	2.35737e-18	3.90969e-14
nonperseverant errors	ENST00000252085	chr5	140810185	PCDHGA12	-0.611722	0.104331	4.53779e-09	7.52593e-05
nonperseverant errors	ENST00000252087	chr5	140868688	PCDHGC5	0.353331	0.0542684	7.47523e-11	1.23977e-06
nonperseverant errors	ENST00000252229	chr6	31465892	MICB	0.252432	0.0453282	2.56227e-08	0.000424953
nonperseverant errors	ENST00000252242	chr12	52908359	KRT5	-0.392236	0.0656595	2.31805e-09	3.84448e-05
nonperseverant errors	ENST00000252244	chr12	53068520	KRT1	0.288574	0.0525666	4.02661e-08	0.000667813
nonperseverant errors	ENST00000252250	chr12	52862300	KRT6C	0.606869	0.0836935	4.13427e-13	6.85669e-09
nonperseverant errors	ENST00000252268	chr11	65101338	DPF2	-0.374478	0.0569631	4.89671e-11	8.1212e-07
nonperseverant errors	ENST00000252338	chrX	68725084	FAM155B	0.976505	0.0959015	2.37678e-24	3.9419e-20
nonperseverant errors	ENST00000252445	chr19	11663858	ELOF1	0.710104	0.126848	2.16743e-08	0.000359469
nonperseverant errors	ENST00000252505	chr2	3705785	ALLC	-0.705658	0.0855022	1.54339e-16	2.55972e-12
nonperseverant errors	ENST00000252512	chr8	21777182	XPO7	-0.924234	0.075848	3.72031e-34	6.17013e-30
nonperseverant errors	ENST00000252542	chr19	5587010	SAFB2	-0.213283	0.0336776	2.40308e-10	3.9855e-06
nonperseverant errors	ENST00000252575	chr19	19322782	NCAN	-0.386575	0.0689762	2.08893e-08	0.000346449
nonperseverant errors	ENST00000252593	chr19	17513748	BST2	-0.593754	0.0847735	2.48744e-12	4.12542e-08
nonperseverant errors	ENST00000252603	chr19	17622438	PGLS	0.265774	0.0496082	8.44011e-08	0.00139979
nonperseverant errors	ENST00000252660	chr6	160327722	MAS1	-0.667169	0.0535293	1.17904e-35	1.95544e-31
nonperseverant errors	ENST00000252785	chr22	50962025	SCO2	0.885998	0.0529388	7.1321e-63	1.18286e-58
nonperseverant errors	ENST00000252818	chr19	18390570	JUND	-0.946617	0.0877263	3.81423e-27	6.3259e-23
nonperseverant errors	ENST00000252826	chr19	49660998	TRPM4	-0.531972	0.0812955	6.0022e-11	9.95465e-07
nonperseverant errors	ENST00000252840	chr19	7069455	ZNF557	0.891063	0.0893032	1.90366e-23	3.15722e-19
nonperseverant errors	ENST00000252934	chr22	46067679	ATXN10	-1.12525	0.0981007	1.85864e-30	3.08256e-26
nonperseverant errors	ENST00000252939	chr10	135137576	CALY	-0.328811	0.0613132	8.19353e-08	0.0013589
nonperseverant errors	ENST00000252951	chr16	202686	HBZ	-0.474151	0.0966473	9.29558e-07	0.0154167
nonperseverant errors	ENST00000252984	chr19	36500107	ALKBH6	0.635101	0.0656791	4.05327e-22	6.72236e-18
nonperseverant errors	ENST00000252992	chr1	26560693	CEP85	-0.730209	0.0827869	1.14112e-18	1.89255e-14
nonperseverant errors	ENST00000252998	chr20	60985293	RBBP8NL	-0.474758	0.0469335	4.7142e-24	7.8185e-20
nonperseverant errors	ENST00000253023	chr19	59067079	UBE2M	0.549279	0.0429561	1.93895e-37	3.21575e-33
nonperseverant errors	ENST00000253055	chr19	40697651	MAP3K10	0.36713	0.0517359	1.28207e-12	2.12631e-08
nonperseverant errors	ENST00000253099	chr19	10362643	MRPL4	0.355949	0.0644575	3.34725e-08	0.000555141
nonperseverant errors	ENST00000253115	chr19	9633900	ZNF426	0.566763	0.0954481	2.88666e-09	4.78753e-05
nonperseverant errors	ENST00000253247	chr17	65713949	NOL11	-0.319152	0.0572794	2.52039e-08	0.000418007
nonperseverant errors	ENST00000253354	chr20	31870941	BPIFB1	0.558288	0.104735	9.79442e-08	0.0016244
nonperseverant errors	ENST00000253362	chr20	31749574	BPIFA2	-0.329084	0.0426121	1.13812e-14	1.88758e-10
nonperseverant errors	ENST00000253382	chr20	33464417	ACSS2	0.37713	0.0643525	4.61815e-09	7.6592e-05
nonperseverant errors	ENST00000253407	chr17	43037061	C1QL1	0.506671	0.0791603	1.54807e-10	2.56747e-06
nonperseverant errors	ENST00000253457	chr16	85812230	EMC8	0.238664	0.0396214	1.70552e-09	2.82861e-05
nonperseverant errors	ENST00000253458	chr16	85646822	GSE1	0.874859	0.110928	3.10269e-15	5.14581e-11
nonperseverant errors	ENST00000253462	chr16	85709804	GINS2	-1.14315	0.101965	3.59215e-29	5.95759e-25
nonperseverant errors	ENST00000253669	chr19	17160539	HAUS8	0.619698	0.108223	1.02747e-08	0.000170406
nonperseverant errors	ENST00000253719	chr19	50861734	NAPSA	-0.547886	0.0845022	8.95101e-11	1.48452e-06
nonperseverant errors	ENST00000253727	chr19	50879726	NR1H2	-1.50802	0.163635	3.09126e-20	5.12686e-16
nonperseverant errors	ENST00000253799	chr17	40996617	AOC2	-0.216756	0.0295645	2.27378e-13	3.77106e-09
nonperseverant errors	ENST00000253807	chr5	140306478	PCDHAC1	-0.383967	0.0568984	1.49595e-11	2.48104e-07
nonperseverant errors	ENST00000253812	chr5	140723435	PCDHGA3	-0.481311	0.0650998	1.43094e-13	2.37322e-09
nonperseverant errors	ENST00000253861	chr7	132937829	EXOC4	0.577708	0.0575701	1.07102e-23	1.77629e-19
nonperseverant errors	ENST00000253928	chr16	2961938	FLYWCH1	0.403034	0.079246	3.65971e-07	0.00606962
nonperseverant errors	ENST00000254181	chr19	57631411	USP29	-0.284741	0.0430356	3.68047e-11	6.10406e-07
nonperseverant errors	ENST00000254227	chr1	27237980	NR0B2	-0.555822	0.0935002	2.77113e-09	4.59592e-05
nonperseverant errors	ENST00000254488	chr3	10857885	SLC6A11	-0.221146	0.0425755	2.05594e-07	0.00340978
nonperseverant errors	ENST00000254579	chr11	6518526	DNHD1	0.260793	0.0429755	1.29178e-09	2.14241e-05
nonperseverant errors	ENST00000254661	chr2	238768187	RAMP1	-0.451085	0.0821237	3.9573e-08	0.000656319
nonperseverant errors	ENST00000254663	chr2	238969530	SCLY	0.642206	0.0449996	3.3006e-46	5.47405e-42
nonperseverant errors	ENST00000254667	chr10	129705325	PTPRE	1.03701	0.137348	4.34445e-14	7.20527e-10
nonperseverant errors	ENST00000254695	chr17	2699732	RAP1GAP2	0.685916	0.0799133	9.22279e-18	1.5296e-13
nonperseverant errors	ENST00000254719	chr17	1733278	RPA1	-0.513018	0.0837606	9.07903e-10	1.50576e-05
nonperseverant errors	ENST00000254730	chr3	127872297	EEFSEC	-0.301787	0.037046	3.75273e-16	6.22391e-12
nonperseverant errors	ENST00000254765	chr6	105606155	POPDC3	1.05824	0.0978429	2.9004e-27	4.81031e-23
nonperseverant errors	ENST00000254770	chr7	55433141	LANCL2	0.195743	0.0385461	3.81121e-07	0.00632089
nonperseverant errors	ENST00000254940	chr16	69373333	NIP7	0.454962	0.0779705	5.37726e-09	8.91819e-05
nonperseverant errors	ENST00000254942	chr16	69389464	TERF2	-0.404399	0.0436632	2.01023e-20	3.33397e-16
nonperseverant errors	ENST00000254950	chr16	69345259	VPS4A	-0.549474	0.0448953	1.92359e-34	3.19028e-30
nonperseverant errors	ENST00000254958	chr20	10618332	JAG1	0.432768	0.0598913	4.9781e-13	8.25617e-09
nonperseverant errors	ENST00000254976	chr20	10199478	SNAP25	-0.331088	0.0556743	2.73311e-09	4.53286e-05
nonperseverant errors	ENST00000255008	chr20	23016023	SSTR4	-0.69553	0.112156	5.59431e-10	9.27816e-06
nonperseverant errors	ENST00000255039	chr1	156589086	HAPLN2	0.397261	0.0316103	3.18771e-36	5.28682e-32
nonperseverant errors	ENST00000255040	chr1	159557615	APCS	0.671729	0.0814274	1.59162e-16	2.6397e-12
nonperseverant errors	ENST00000255078	chr11	68671310	IGHMBP2	-0.680659	0.0789591	6.67255e-18	1.10664e-13
nonperseverant errors	ENST00000255082	chr11	67410026	ACY3	-0.591827	0.114242	2.21318e-07	0.00367055
nonperseverant errors	ENST00000255087	chr11	68474908	TESMIN	0.728905	0.0806031	1.52225e-19	2.52465e-15
nonperseverant errors	ENST00000255108	chr1	44435676	DPH2	-0.14671	0.0282816	2.13184e-07	0.00353565
nonperseverant errors	ENST00000255136	chr20	43538703	PABPC1L	-0.818029	0.0959255	1.49221e-17	2.47483e-13
nonperseverant errors	ENST00000255152	chr20	44486256	ZSWIM3	-0.710311	0.0825201	7.45244e-18	1.23599e-13
nonperseverant errors	ENST00000255198	chr5	76367897	ZBED3	0.531792	0.0500548	2.30004e-26	3.81461e-22
nonperseverant errors	ENST00000255305	chr13	21351468	XPO4	-0.426745	0.0499125	1.23247e-17	2.04406e-13
nonperseverant errors	ENST00000255389	chr17	17408877	PEMT	-0.613979	0.0770811	1.64743e-15	2.73227e-11
nonperseverant errors	ENST00000255390	chr17	10575791	SCO1	-0.594111	0.0691358	8.44428e-18	1.40048e-13
nonperseverant errors	ENST00000255409	chr1	203148059	CHI3L1	-0.198587	0.0403366	8.51236e-07	0.0141177
nonperseverant errors	ENST00000255476	chr13	37393361	RFXAP	-0.538768	0.0801272	1.76906e-11	2.93399e-07
nonperseverant errors	ENST00000255608	chr19	1985437	BTBD2	0.683796	0.0826383	1.28925e-16	2.13823e-12
nonperseverant errors	ENST00000255613	chr19	55851221	KMT5C	0.547592	0.0464612	4.60855e-32	7.64328e-28
nonperseverant errors	ENST00000255764	chr5	6371994	MED10	-0.854659	0.0702296	4.51899e-34	7.49474e-30
nonperseverant errors	ENST00000255784	chr22	42196683	CCDC134	-0.657109	0.0872012	4.86288e-14	8.06508e-10
nonperseverant errors	ENST00000255858	chr22	30884900	SEC14L4	0.489842	0.0987781	7.08512e-07	0.0117507
nonperseverant errors	ENST00000255882	chr22	21061979	PI4KA	0.359092	0.0318351	1.65253e-29	2.74072e-25
nonperseverant errors	ENST00000256015	chr12	92534054	BTG1	-0.302756	0.0617846	9.5742e-07	0.0158788
nonperseverant errors	ENST00000256078	chr12	25362365	KRAS	-0.593972	0.0513659	6.30427e-31	1.04556e-26
nonperseverant errors	ENST00000256151	chr12	82746085	CCDC59	0.374701	0.0482497	8.10949e-15	1.34496e-10
nonperseverant errors	ENST00000256178	chr11	10578513	LYVE1	-0.669997	0.0953876	2.15685e-12	3.57713e-08
nonperseverant errors	ENST00000256190	chr11	9800214	SBF2	-0.606714	0.0814533	9.43306e-14	1.56447e-09
nonperseverant errors	ENST00000256196	chr11	14300296	RRAS2	0.615868	0.0525898	1.12249e-31	1.86165e-27
nonperseverant errors	ENST00000256383	chr14	67826714	EIF2S1	0.246014	0.0493564	6.21413e-07	0.0103061
nonperseverant errors	ENST00000256398	chr8	27950355	ELP3	0.479538	0.0480991	2.06658e-23	3.42743e-19
nonperseverant errors	ENST00000256429	chr18	51677971	MBD2	-0.511227	0.0671428	2.65688e-14	4.40644e-10
nonperseverant errors	ENST00000256441	chr5	68513587	MRPS36	0.453526	0.0548432	1.34531e-16	2.2312e-12
nonperseverant errors	ENST00000256442	chr5	68462837	CCNB1	1.1735	0.0820587	2.16416e-46	3.58926e-42
nonperseverant errors	ENST00000256496	chr3	5163905	ARL8B	-0.703767	0.0538034	4.26459e-39	7.07282e-35
nonperseverant errors	ENST00000256497	chr3	5229358	EDEM1	-0.363895	0.0569177	1.62292e-10	2.69162e-06
nonperseverant errors	ENST00000256538	chr15	35663083	DPH6	0.146078	0.0306384	1.86238e-06	0.0308875
nonperseverant errors	ENST00000256644	chr1	110943875	LAMTOR5	0.407533	0.0592213	5.92152e-12	9.82084e-08
nonperseverant errors	ENST00000256646	chr1	120454176	NOTCH2	-0.70889	0.106637	2.97765e-11	4.93844e-07
nonperseverant errors	ENST00000256682	chr12	49329506	ARF3	-0.215493	0.0284719	3.77243e-14	6.25657e-10
nonperseverant errors	ENST00000256737	chr11	26352971	ANO3	-0.538728	0.0620139	3.71418e-18	6.15996e-14
nonperseverant errors	ENST00000256935	chr5	169064251	DOCK2	-0.469674	0.080534	5.47673e-09	9.08315e-05
nonperseverant errors	ENST00000256958	chr12	21284136	SLCO1B1	-0.701379	0.068988	2.79302e-24	4.63222e-20
nonperseverant errors	ENST00000256996	chr11	47236493	DDB2	-0.591263	0.10126	5.24925e-09	8.70588e-05
nonperseverant errors	ENST00000256997	chr11	47260853	ACP2	-0.376607	0.0729779	2.46213e-07	0.00408344
nonperseverant errors	ENST00000256999	chr11	49168187	FOLH1	0.38481	0.0665482	7.36325e-09	0.000122119
nonperseverant errors	ENST00000257017	chrX	129305623	RAB33A	0.506799	0.0606133	6.20909e-17	1.02978e-12
nonperseverant errors	ENST00000257181	chr1	52870236	PRPF38A	-0.319423	0.0537671	2.83522e-09	4.70221e-05
nonperseverant errors	ENST00000257192	chr18	28898052	DSG1	-0.595884	0.0766708	7.72685e-15	1.2815e-10
nonperseverant errors	ENST00000257245	chr11	57295936	TIMM10	0.489648	0.080244	1.04758e-09	1.73741e-05
nonperseverant errors	ENST00000257287	chr4	56815147	CEP135	0.429532	0.0562713	2.28934e-14	3.79686e-10
nonperseverant errors	ENST00000257347	chr13	111293764	CARS2	0.503626	0.0605688	9.17968e-17	1.52245e-12
nonperseverant errors	ENST00000257408	chr4	39408473	KLB	0.268673	0.0563024	1.82438e-06	0.0302574
nonperseverant errors	ENST00000257430	chr5	112073585	APC	0.751234	0.0640042	8.20969e-32	1.36158e-27
nonperseverant errors	ENST00000257527	chr5	156904312	ADAM19	-0.492299	0.0796008	6.22607e-10	1.03259e-05
nonperseverant errors	ENST00000257572	chr12	117293949	HRK	-0.423331	0.0761053	2.66026e-08	0.000441203
nonperseverant errors	ENST00000257604	chr12	112563349	TRAFD1	0.391604	0.080797	1.25489e-06	0.0208123
nonperseverant errors	ENST00000257627	chr7	97613996	OCM2	0.533789	0.0914539	5.32464e-09	8.83091e-05
nonperseverant errors	ENST00000257632	chr7	76139842	UPK3B	-0.641812	0.110465	6.24459e-09	0.000103567
nonperseverant errors	ENST00000257770	chr6	86159809	NT5E	-0.604312	0.0604441	1.55716e-23	2.58255e-19
nonperseverant errors	ENST00000257776	chr6	84743475	MRAP2	-0.940115	0.0815923	1.02089e-30	1.69314e-26
nonperseverant errors	ENST00000257787	chr6	88384790	AKIRIN2	-0.624616	0.0595437	9.59885e-26	1.59197e-21
nonperseverant errors	ENST00000257789	chr6	88299853	ORC3	-0.48596	0.0699501	3.72499e-12	6.1779e-08
nonperseverant errors	ENST00000257829	chr11	34127149	NAT10	0.525802	0.0479291	5.30269e-28	8.79451e-24
nonperseverant errors	ENST00000257836	chr11	32851489	PRRG4	-0.543129	0.0532814	2.11801e-24	3.51272e-20
nonperseverant errors	ENST00000257861	chr12	58191665	AVIL	0.560059	0.081637	6.86871e-12	1.13918e-07
nonperseverant errors	ENST00000257867	chr12	55024596	LACRT	-0.26831	0.0440705	1.14197e-09	1.89396e-05
nonperseverant errors	ENST00000257894	chr12	49981288	FAM186B	-0.972293	0.119221	3.48169e-16	5.77438e-12
nonperseverant errors	ENST00000257901	chr12	52753790	KRT85	0.651172	0.118005	3.42552e-08	0.000568123
nonperseverant errors	ENST00000257905	chr12	54973032	PPP1R1A	-0.534836	0.0724391	1.54466e-13	2.56182e-09
nonperseverant errors	ENST00000257909	chr12	49717062	TROAP	-0.408321	0.0761451	8.212e-08	0.00136196
nonperseverant errors	ENST00000257979	chr12	56843286	MIP	-1.43702	0.170187	3.07282e-17	5.09627e-13
nonperseverant errors	ENST00000257981	chr12	49932940	KCNH3	0.446375	0.0552034	6.16535e-16	1.02252e-11
nonperseverant errors	ENST00000258042	chr6	142396745	NMBR	-0.690945	0.0435084	8.61623e-57	1.429e-52
nonperseverant errors	ENST00000258098	chr2	73300510	RAB11FIP5	0.654843	0.0920484	1.12629e-12	1.86796e-08
nonperseverant errors	ENST00000258105	chr2	74699085	MRPL53	-0.468495	0.0422987	1.64257e-28	2.7242e-24
nonperseverant errors	ENST00000258111	chr12	70760056	KCNMB4	-0.216601	0.0414363	1.71982e-07	0.00285232
nonperseverant errors	ENST00000258229	chr1	233119181	PCNX2	-0.342075	0.0518206	4.08048e-11	6.76748e-07
nonperseverant errors	ENST00000258243	chr1	229761981	URB2	-0.941848	0.128113	1.95731e-13	3.2462e-09
nonperseverant errors	ENST00000258302	chr1	182610951	RGS8	-0.690724	0.0877252	3.4423e-15	5.70905e-11
nonperseverant errors	ENST00000258385	chr2	233390894	CHRND	-0.194557	0.0402242	1.31937e-06	0.0218817
nonperseverant errors	ENST00000258400	chr2	231972944	HTR2B	-0.221217	0.0332614	2.91401e-11	4.83289e-07
nonperseverant errors	ENST00000258411	chr2	219745085	WNT10A	-0.540018	0.0866198	4.53675e-10	7.5242e-06
nonperseverant errors	ENST00000258428	chr2	100016938	REV1	-0.373542	0.0381265	1.15466e-22	1.915e-18
nonperseverant errors	ENST00000258456	chr2	105858200	GPR45	-1.02205	0.116002	1.2444e-18	2.06384e-14
nonperseverant errors	ENST00000258459	chr2	98121261	ANKRD36B	-0.554114	0.0629239	1.29588e-18	2.14922e-14
nonperseverant errors	ENST00000258499	chr12	95910336	USP44	0.785492	0.073706	1.6157e-26	2.67963e-22
nonperseverant errors	ENST00000258729	chr7	23349828	IGF2BP3	-1.19409	0.0911673	3.38791e-39	5.61885e-35
nonperseverant errors	ENST00000258742	chr7	23221446	NUPL2	-0.547423	0.102041	8.10715e-08	0.00134457
nonperseverant errors	ENST00000258770	chr7	45139699	TBRG4	0.30984	0.0598974	2.30549e-07	0.00382366
nonperseverant errors	ENST00000258772	chr7	44605016	DDX56	-0.764147	0.106484	7.17003e-13	1.18915e-08
nonperseverant errors	ENST00000258796	chr7	2671585	TTYH3	0.399837	0.0758916	1.37521e-07	0.00228079
nonperseverant errors	ENST00000258821	chr14	20754387	TTC5	-0.720675	0.0983564	2.35037e-13	3.89809e-09
nonperseverant errors	ENST00000258884	chr15	80987644	ABHD17C	-0.520399	0.0931701	2.33069e-08	0.000386545
nonperseverant errors	ENST00000258888	chr15	85359911	ALPK3	-0.488894	0.0548334	4.83484e-19	8.01859e-15
nonperseverant errors	ENST00000258955	chr17	48556161	RSAD1	0.79751	0.064534	4.41097e-35	7.31559e-31
nonperseverant errors	ENST00000259008	chr17	59758627	BRIP1	0.889517	0.103909	1.1237e-17	1.86365e-13
nonperseverant errors	ENST00000259053	chr2	160625364	CD302	0.477633	0.0826505	7.51699e-09	0.000124669
nonperseverant errors	ENST00000259056	chr2	158114110	GALNT5	-0.344779	0.0574699	1.98163e-09	3.28653e-05
nonperseverant errors	ENST00000259089	chr8	11351510	BLK	0.462837	0.0967787	1.73194e-06	0.0287242
nonperseverant errors	ENST00000259205	chr2	113735606	IL36G	-0.727939	0.0806985	1.87269e-19	3.10585e-15
nonperseverant errors	ENST00000259211	chr2	113763038	IL36A	0.245497	0.0475228	2.39307e-07	0.00396891
nonperseverant errors	ENST00000259213	chr2	113779668	IL36B	-0.903418	0.0944965	1.17388e-21	1.94687e-17
nonperseverant errors	ENST00000259229	chr2	131095814	CCDC115	0.679783	0.0660722	7.94091e-25	1.317e-20
nonperseverant errors	ENST00000259239	chr2	131099798	IMP4	-0.254822	0.0498304	3.15767e-07	0.00523699
nonperseverant errors	ENST00000259253	chr2	128848885	UGGT1	0.651975	0.0410419	7.9762e-57	1.32285e-52
nonperseverant errors	ENST00000259335	chr9	114122973	ECPAS	0.646167	0.057849	5.72512e-29	9.49511e-25
nonperseverant errors	ENST00000259392	chr9	115913222	SLC31A2	0.361444	0.0583467	5.83706e-10	9.68077e-06
nonperseverant errors	ENST00000259457	chr9	127115745	PSMB7	0.442968	0.0765467	7.16991e-09	0.000118913
nonperseverant errors	ENST00000259467	chr9	125580623	PDCL	-0.732456	0.10551	3.86395e-12	6.40836e-08
nonperseverant errors	ENST00000259526	chr8	120428546	NOV	-0.472118	0.0361019	4.43479e-39	7.3551e-35
nonperseverant errors	ENST00000259569	chr9	6011043	RANBP6	1.04195	0.0784002	2.641e-40	4.3801e-36
nonperseverant errors	ENST00000259605	chr9	36336393	RNF38	-0.443312	0.053814	1.75331e-16	2.90787e-12
nonperseverant errors	ENST00000259631	chr9	34661893	CCL27	-0.608282	0.11292	7.17139e-08	0.00118937
nonperseverant errors	ENST00000259632	chr9	34613548	DCTN3	-0.715956	0.0792848	1.714e-19	2.84267e-15
nonperseverant errors	ENST00000259667	chr9	35812957	HINT2	0.361638	0.0440145	2.09792e-16	3.47939e-12
nonperseverant errors	ENST00000259727	chr6	16238811	GMPR	-0.647914	0.0645829	1.09939e-23	1.82333e-19
nonperseverant errors	ENST00000259750	chr6	43211418	TTBK1	0.383468	0.0668049	9.46119e-09	0.000156914
nonperseverant errors	ENST00000259782	chr6	54173253	TINAG	-0.589547	0.0756809	6.70613e-15	1.11221e-10
nonperseverant errors	ENST00000259808	chr6	3068658	RIPK1	0.507527	0.0390392	1.21619e-38	2.01704e-34
nonperseverant errors	ENST00000259845	chr6	31105313	PSORS1C2	-2.04999	0.22406	5.73186e-20	9.50628e-16
nonperseverant errors	ENST00000259873	chr6	30585486	MRPS18B	0.595125	0.0515494	7.84633e-31	1.30131e-26
nonperseverant errors	ENST00000259881	chr6	31082608	PSORS1C1	-0.403853	0.056455	8.45667e-13	1.40254e-08
nonperseverant errors	ENST00000259883	chr6	28249349	PGBD1	0.387114	0.0724518	9.13903e-08	0.00151571
nonperseverant errors	ENST00000259895	chr6	30875961	GTF2H4	-0.593243	0.0993613	2.3644e-09	3.92136e-05
nonperseverant errors	ENST00000259938	chr6	35762759	CLPS	-0.805844	0.108293	9.97042e-14	1.65359e-09
nonperseverant errors	ENST00000259953	chr6	30655824	NRM	-0.398555	0.0540143	1.59844e-13	2.65101e-09
nonperseverant errors	ENST00000259963	chr6	17600586	FAM8A1	-0.201486	0.0264555	2.61609e-14	4.33878e-10
nonperseverant errors	ENST00000259983	chr6	10671653	C6orf52	1.08194	0.0925962	1.53048e-31	2.5383e-27
nonperseverant errors	ENST00000260118	chr8	63927644	GGH	-0.525939	0.0437461	2.70522e-33	4.4866e-29
nonperseverant errors	ENST00000260129	chr8	56685701	TGS1	-0.531245	0.0566232	6.46647e-21	1.07246e-16
nonperseverant errors	ENST00000260184	chr4	169277886	DDX60L	-0.23012	0.0446038	2.48013e-07	0.00411329
nonperseverant errors	ENST00000260187	chr11	119225926	USP2	0.460354	0.0959761	1.61421e-06	0.0267717
nonperseverant errors	ENST00000260191	chr11	113775399	HTR3B	0.643713	0.1252	2.72569e-07	0.00452055
nonperseverant errors	ENST00000260228	chr11	102447566	MMP20	-0.591216	0.0711723	9.82945e-17	1.63021e-12
nonperseverant errors	ENST00000260247	chr11	102932808	DCUN1D5	0.799475	0.0988971	6.27256e-16	1.0403e-11
nonperseverant errors	ENST00000260270	chr11	110300607	FDX1	-0.438096	0.058169	5.0185e-14	8.32319e-10
nonperseverant errors	ENST00000260283	chr11	110447766	ARHGAP20	-0.556583	0.0903645	7.30618e-10	1.21173e-05
nonperseverant errors	ENST00000260361	chr15	41679547	NDUFAF1	-0.626335	0.0873915	7.66575e-13	1.27137e-08
nonperseverant errors	ENST00000260403	chr15	43425722	TMEM62	-0.654092	0.0666105	9.26614e-23	1.53679e-18
nonperseverant errors	ENST00000260443	chr15	55473004	RSL24D1	-0.40881	0.0499096	2.59048e-16	4.29631e-12
nonperseverant errors	ENST00000260505	chr1	84330711	TTLL7	0.530128	0.0688253	1.33411e-14	2.21261e-10
nonperseverant errors	ENST00000260508	chr1	89401499	KYAT3	-0.618474	0.0628084	7.06308e-23	1.17141e-18
nonperseverant errors	ENST00000260526	chr1	94637307	ARHGAP29	0.259903	0.045773	1.36205e-08	0.000225897
nonperseverant errors	ENST00000260645	chr2	44039611	ABCG5	0.485597	0.059104	2.10456e-16	3.4904e-12
nonperseverant errors	ENST00000260665	chr2	44113647	LRPPRC	-0.848955	0.0748343	7.90014e-30	1.31024e-25
nonperseverant errors	ENST00000260723	chr10	124030821	BTBD16	-0.823752	0.0828812	2.81782e-23	4.67336e-19
nonperseverant errors	ENST00000260731	chr10	94353043	KIF11	-0.726183	0.108424	2.11857e-11	3.51364e-07
nonperseverant errors	ENST00000260803	chr3	137879854	DBR1	-0.562675	0.0755039	9.17526e-14	1.52172e-09
nonperseverant errors	ENST00000260908	chr17	33800708	SLFN12L	-0.411386	0.050023	1.96942e-16	3.26628e-12
nonperseverant errors	ENST00000261007	chr2	175612388	CHRNA1	-0.573014	0.0670327	1.24949e-17	2.07228e-13
nonperseverant errors	ENST00000261024	chr2	190425305	SLC40A1	0.29726	0.0469603	2.45128e-10	4.06545e-06
nonperseverant errors	ENST00000261167	chr12	14937513	WBP11	-0.92904	0.0634483	1.50487e-48	2.49583e-44
nonperseverant errors	ENST00000261172	chr12	91357456	EPYC	-0.791003	0.149836	1.29809e-07	0.00215289
nonperseverant errors	ENST00000261177	chr12	31079892	TSPAN11	-0.32931	0.048826	1.53477e-11	2.54542e-07
nonperseverant errors	ENST00000261200	chr12	21950335	ABCC9	0.150177	0.0250928	2.16559e-09	3.59163e-05
nonperseverant errors	ENST00000261205	chr12	79258449	SYT1	0.678914	0.120487	1.75314e-08	0.000290758
nonperseverant errors	ENST00000261226	chr12	94960900	TMCC3	-0.44819	0.0508276	1.1668e-18	1.93514e-14
nonperseverant errors	ENST00000261234	chr12	64173583	RXYLT1	0.113168	0.0220479	2.85447e-07	0.00473414
nonperseverant errors	ENST00000261249	chr14	61438169	TRMT5	0.431642	0.0415285	2.64396e-25	4.38501e-21
nonperseverant errors	ENST00000261254	chr12	4382938	CCND2	-0.648976	0.0756426	9.52779e-18	1.58018e-13
nonperseverant errors	ENST00000261263	chr12	72148654	RAB21	-0.693549	0.0942954	1.90825e-13	3.16484e-09
nonperseverant errors	ENST00000261318	chr12	117147990	C12orf49	-0.419936	0.0580601	4.73187e-13	7.84781e-09
nonperseverant errors	ENST00000261336	chr12	9301436	PZP	0.289081	0.034022	1.94756e-17	3.23003e-13
nonperseverant errors	ENST00000261366	chr5	126112840	LMNB1	0.323541	0.0449365	6.02257e-13	9.98843e-09
nonperseverant errors	ENST00000261374	chr16	22825498	HS3ST2	-0.574676	0.0612896	6.82634e-21	1.13215e-16
nonperseverant errors	ENST00000261377	chr16	20817821	REXO5	0.304386	0.0570329	9.44814e-08	0.00156697
nonperseverant errors	ENST00000261381	chr16	17195626	XYLT1	0.478165	0.0778711	8.22795e-10	1.3646e-05
nonperseverant errors	ENST00000261407	chr12	7085348	LPCAT3	0.48067	0.0474384	3.96273e-24	6.57219e-20
nonperseverant errors	ENST00000261416	chr5	73980969	HEXB	0.384977	0.0546105	1.79557e-12	2.97795e-08
nonperseverant errors	ENST00000261438	chr4	38665817	KLF3	-1.05307	0.0971092	2.12438e-27	3.52329e-23
nonperseverant errors	ENST00000261486	chr5	111498318	EPB41L4A	-0.334675	0.0522294	1.47644e-10	2.44868e-06
nonperseverant errors	ENST00000261497	chr17	20902906	USP22	0.695942	0.0671959	3.89285e-25	6.45629e-21
nonperseverant errors	ENST00000261499	chr17	19246483	B9D1	1.35312	0.145728	1.61265e-20	2.67459e-16
nonperseverant errors	ENST00000261530	chr14	76618279	GPATCH2L	0.45914	0.05016	5.51118e-20	9.14029e-16
nonperseverant errors	ENST00000261534	chr14	77741299	POMT2	-0.263493	0.0351664	6.7454e-14	1.11872e-09
nonperseverant errors	ENST00000261537	chr18	19321281	MIB1	-0.540155	0.103585	1.84196e-07	0.00305489
nonperseverant errors	ENST00000261556	chr14	57046511	TMEM260	0.884773	0.0733774	1.76355e-33	2.92484e-29
nonperseverant errors	ENST00000261558	chr14	57735627	AP5M1	0.406284	0.0650105	4.11747e-10	6.82882e-06
nonperseverant errors	ENST00000261574	chr13	98605929	IPO5	0.222755	0.0405749	4.02008e-08	0.000666731
nonperseverant errors	ENST00000261588	chr16	27561473	KIAA0556	-0.384999	0.0672499	1.03491e-08	0.00017164
nonperseverant errors	ENST00000261590	chr18	29078006	DSG2	0.476741	0.054668	2.76581e-18	4.5871e-14
nonperseverant errors	ENST00000261592	chr18	31431064	NOL4	-0.296777	0.0442429	1.97452e-11	3.27474e-07
nonperseverant errors	ENST00000261636	chr12	101786898	ARL1	0.376278	0.0663238	1.40027e-08	0.000232235
nonperseverant errors	ENST00000261643	chr17	13972846	COX10	-0.698246	0.0957424	3.0319e-13	5.02841e-09
nonperseverant errors	ENST00000261658	chr16	14726672	BFAR	-0.421248	0.0836274	4.72389e-07	0.00783457
nonperseverant errors	ENST00000261667	chr13	50273443	KPNA3	-0.4856	0.0588574	1.57805e-16	2.6172e-12
nonperseverant errors	ENST00000261681	chr14	67707826	MPP5	0.574377	0.0743179	1.08697e-14	1.80274e-10
nonperseverant errors	ENST00000261692	chr12	123745528	CDK2AP1	0.701131	0.0978656	7.82315e-13	1.29747e-08
nonperseverant errors	ENST00000261726	chr12	111471828	CUX2	0.330939	0.0516672	1.50162e-10	2.49044e-06
nonperseverant errors	ENST00000261731	chr12	113899839	LHX5	-0.637079	0.0808032	3.16233e-15	5.24473e-11
nonperseverant errors	ENST00000261735	chr12	112451120	ERP29	-0.279236	0.0428047	6.86892e-11	1.13921e-06
nonperseverant errors	ENST00000261749	chr15	80351910	ZFAND6	-0.215446	0.033137	7.94283e-11	1.31732e-06
nonperseverant errors	ENST00000261751	chr15	78916461	CHRNB4	-0.39133	0.0549744	1.09184e-12	1.81082e-08
nonperseverant errors	ENST00000261772	chr16	70286198	AARS	-0.331212	0.0587544	1.72807e-08	0.000286601
nonperseverant errors	ENST00000261789	chr14	24658349	TM9SF1	-0.553807	0.079182	2.66973e-12	4.42775e-08
nonperseverant errors	ENST00000261797	chr5	149887674	NDST1	-0.748346	0.0703926	2.13755e-26	3.54513e-22
nonperseverant errors	ENST00000261800	chr5	150883655	FAT2	0.259631	0.0417492	5.00833e-10	8.30632e-06
nonperseverant errors	ENST00000261819	chr12	121746160	ANAPC5	0.456708	0.0384478	1.52809e-32	2.53433e-28
nonperseverant errors	ENST00000261839	chr15	52484519	MYO5C	0.771218	0.0712604	2.69233e-27	4.46523e-23
nonperseverant errors	ENST00000261858	chr15	69452973	GLCE	0.616986	0.0855004	5.34679e-13	8.86764e-09
nonperseverant errors	ENST00000261867	chr15	45771809	SLC30A4	-0.668769	0.053372	5.09586e-36	8.45149e-32
nonperseverant errors	ENST00000261868	chr15	44829255	EIF3J	-0.433929	0.0586582	1.3869e-13	2.30018e-09
nonperseverant errors	ENST00000261884	chr15	64680003	TRIP4	-0.550278	0.0880105	4.04154e-10	6.70289e-06
nonperseverant errors	ENST00000261888	chr15	65550432	PARP16	0.663948	0.105754	3.42441e-10	5.67938e-06
nonperseverant errors	ENST00000261921	chr15	74218799	LOXL1	0.213959	0.0451291	2.1262e-06	0.0352631
nonperseverant errors	ENST00000261937	chr5	180028506	FLT4	-0.419252	0.0388566	3.84913e-27	6.38379e-23
nonperseverant errors	ENST00000261942	chr5	175875356	FAF2	-0.432856	0.0737849	4.45212e-09	7.38384e-05
nonperseverant errors	ENST00000261973	chr14	73525144	RBM25	-0.290345	0.0269679	4.96593e-27	8.23599e-23
nonperseverant errors	ENST00000262039	chr18	39535171	PIK3C3	0.518393	0.0503315	7.07764e-25	1.17383e-20
nonperseverant errors	ENST00000262094	chr18	52495430	RAB27B	0.750569	0.051223	1.28961e-48	2.13882e-44
nonperseverant errors	ENST00000262102	chr8	17501313	MTUS1	0.429189	0.0549796	5.88706e-15	9.76369e-11
nonperseverant errors	ENST00000262113	chr8	1993155	MYOM2	-0.245982	0.0362841	1.20735e-11	2.0024e-07
nonperseverant errors	ENST00000262126	chr18	9136775	ANKRD12	-0.364662	0.0615348	3.10199e-09	5.14465e-05
nonperseverant errors	ENST00000262127	chr18	12672631	CEP76	-0.529131	0.0768533	5.78116e-12	9.58806e-08
nonperseverant errors	ENST00000262134	chr16	55542910	LPCAT2	-0.551299	0.0864756	1.82732e-10	3.03061e-06
nonperseverant errors	ENST00000262146	chr8	66556974	MTFR1	-1.12487	0.10621	3.28008e-26	5.44001e-22
nonperseverant errors	ENST00000262186	chr7	150642049	KCNH2	-0.302965	0.0482613	3.43846e-10	5.70269e-06
nonperseverant errors	ENST00000262187	chr7	151163098	RHEB	0.563126	0.0434988	2.48248e-38	4.11719e-34
nonperseverant errors	ENST00000262188	chr7	150936059	SMARCD3	-0.189198	0.0330926	1.08278e-08	0.000179578
nonperseverant errors	ENST00000262219	chr8	124693034	ANXA13	-0.726656	0.0947119	1.68965e-14	2.80229e-10
nonperseverant errors	ENST00000262241	chr14	103058998	RCOR1	-0.438046	0.0624759	2.3588e-12	3.91207e-08
nonperseverant errors	ENST00000262244	chr9	27325207	MOB3B	-0.335167	0.053881	4.95569e-10	8.21901e-06
nonperseverant errors	ENST00000262259	chr19	52074551	ZNF175	0.334923	0.0388757	6.9797e-18	1.15758e-13
nonperseverant errors	ENST00000262265	chr19	49949556	PIH1D1	-0.681832	0.0635689	7.69484e-27	1.27619e-22
nonperseverant errors	ENST00000262283	chr8	133036485	AC100868.1	-0.939425	0.1017	2.52946e-20	4.19511e-16
nonperseverant errors	ENST00000262288	chr17	55055466	SCPEP1	0.272492	0.041458	4.94035e-11	8.19358e-07
nonperseverant errors	ENST00000262290	chr17	56315787	LPO	-0.40978	0.0434771	4.29303e-21	7.12e-17
nonperseverant errors	ENST00000262293	chr17	57232860	PRR11	0.388543	0.0530144	2.31851e-13	3.84525e-09
nonperseverant errors	ENST00000262294	chr17	57075563	TRIM37	-1.07818	0.083189	2.04565e-38	3.39271e-34
nonperseverant errors	ENST00000262300	chr16	3022792	PKMYT1	0.373777	0.0497777	5.9609e-14	9.88616e-10
nonperseverant errors	ENST00000262302	chr16	1832902	NUBP2	-0.339686	0.0609613	2.5162e-08	0.000417312
nonperseverant errors	ENST00000262304	chr16	2138711	PKD1	-1.57081	0.13456	1.73763e-31	2.88186e-27
nonperseverant errors	ENST00000262305	chr16	475619	RAB11FIP3	0.269371	0.0493289	4.74198e-08	0.000786457
nonperseverant errors	ENST00000262315	chr16	838622	CHTF18	0.44266	0.0553708	1.30141e-15	2.15839e-11
nonperseverant errors	ENST00000262316	chr16	108058	RHBDF1	-0.477076	0.0550703	4.59327e-18	7.61793e-14
nonperseverant errors	ENST00000262319	chr16	1543364	TELO2	0.653348	0.0753745	4.3971e-18	7.2926e-14
nonperseverant errors	ENST00000262375	chr16	4475806	DNAJA3	-0.8926	0.0785469	6.32489e-30	1.04898e-25
nonperseverant errors	ENST00000262406	chr17	63133592	RGS9	1.0797	0.167345	1.10419e-10	1.83129e-06
nonperseverant errors	ENST00000262407	chr17	42449551	ITGA2B	0.446574	0.0744631	2.00683e-09	3.32832e-05
nonperseverant errors	ENST00000262418	chr17	42325753	SLC4A1	0.468655	0.0814306	8.65055e-09	0.000143469
nonperseverant errors	ENST00000262424	chr16	84853590	CRISPLD2	-0.260896	0.0534307	1.04543e-06	0.0173384
nonperseverant errors	ENST00000262426	chr16	86544133	FOXF1	-0.908463	0.0607138	1.28066e-50	2.12397e-46
nonperseverant errors	ENST00000262442	chr17	11501748	DNAH9	0.374778	0.060255	4.97578e-10	8.25234e-06
nonperseverant errors	ENST00000262450	chr1	6161853	CHD5	-0.651068	0.101752	1.56816e-10	2.6008e-06
nonperseverant errors	ENST00000262457	chr9	102861538	INVS	-0.444543	0.0784423	1.45201e-08	0.000240815
nonperseverant errors	ENST00000262482	chr17	4843423	RNF167	0.309834	0.0472918	5.69474e-11	9.44473e-07
nonperseverant errors	ENST00000262498	chr16	58147492	CFAP20	0.30073	0.0365743	1.99402e-16	3.30709e-12
nonperseverant errors	ENST00000262519	chr16	30968615	SETD1A	-0.43888	0.0746757	4.1738e-09	6.92225e-05
nonperseverant errors	ENST00000262525	chr16	30789770	ZNF629	-0.502223	0.0471235	1.607e-26	2.66522e-22
nonperseverant errors	ENST00000262545	chr20	17207636	PCSK2	-0.526692	0.0956661	3.68077e-08	0.000610456
nonperseverant errors	ENST00000262622	chr19	34175434	CHST8	-0.238602	0.0382413	4.39313e-10	7.286e-06
nonperseverant errors	ENST00000262629	chr19	36395312	TYROBP	0.361828	0.0730957	7.41902e-07	0.0123044
nonperseverant errors	ENST00000262648	chrX	8496915	ANOS1	1.25209	0.116368	5.33084e-27	8.84119e-23
nonperseverant errors	ENST00000262659	chr20	30598253	CCM2L	-1.12421	0.10352	1.79021e-27	2.96906e-23
nonperseverant errors	ENST00000262662	chr1	51426417	CDKN2C	0.194528	0.0412105	2.35444e-06	0.0390484
nonperseverant errors	ENST00000262710	chr14	23527776	ACIN1	-0.325665	0.0650472	5.54036e-07	0.00918868
nonperseverant errors	ENST00000262726	chr22	43924624	EFCAB6	-0.602961	0.112559	8.46901e-08	0.00140459
nonperseverant errors	ENST00000262738	chr22	46756731	CELSR1	-0.495387	0.0750277	4.03685e-11	6.69511e-07
nonperseverant errors	ENST00000262741	chr1	46505812	PIK3R3	0.330212	0.0312246	3.87593e-26	6.42822e-22
nonperseverant errors	ENST00000262746	chr1	45976708	PRDX1	-0.705689	0.0762491	2.14139e-20	3.55149e-16
nonperseverant errors	ENST00000262765	chr17	74270132	QRICH2	-0.568427	0.0549075	4.07908e-25	6.76516e-21
nonperseverant errors	ENST00000262776	chr17	76967320	LGALS3BP	0.524869	0.0668173	3.98867e-15	6.61521e-11
nonperseverant errors	ENST00000262794	chr22	50528435	MOV10L1	-0.800889	0.0804688	2.45207e-23	4.06676e-19
nonperseverant errors	ENST00000262795	chr22	51113070	SHANK3	-0.512348	0.0921054	2.65742e-08	0.000440734
nonperseverant errors	ENST00000262839	chrX	111017543	TRPC5	-0.487721	0.0640428	2.62563e-14	4.3546e-10
nonperseverant errors	ENST00000262843	chrX	107069109	MID2	-0.577518	0.0507287	4.99823e-30	8.28957e-26
nonperseverant errors	ENST00000262865	chr20	36932552	BPI	-0.784807	0.0859263	6.63274e-20	1.10004e-15
nonperseverant errors	ENST00000262888	chr19	44270685	KCNN4	-0.971227	0.127369	2.43525e-14	4.03887e-10
nonperseverant errors	ENST00000262903	chr6	105175968	HACE1	-0.466222	0.0834866	2.34523e-08	0.000388956
nonperseverant errors	ENST00000262919	chr20	3451687	ATRN	0.383749	0.042111	8.0271e-20	1.33129e-15
nonperseverant errors	ENST00000262960	chr19	4675238	DPP9	0.889384	0.112292	2.36966e-15	3.93008e-11
nonperseverant errors	ENST00000262961	chr19	3804022	ZFR2	-0.433478	0.0773079	2.05668e-08	0.000341101
nonperseverant errors	ENST00000262982	chr20	47662849	CSE1L	0.183524	0.0325895	1.78767e-08	0.000296484
nonperseverant errors	ENST00000263026	chr16	22217603	EEF2K	-0.721004	0.0728681	4.39151e-23	7.28332e-19
nonperseverant errors	ENST00000263035	chr10	12110971	DHTKD1	-0.48083	0.0802376	2.06545e-09	3.42554e-05
nonperseverant errors	ENST00000263038	chr10	13319800	PHYH	-0.582322	0.113222	2.70151e-07	0.00448046
nonperseverant errors	ENST00000263056	chr10	30722866	MAP3K8	0.3328	0.0681933	1.05958e-06	0.0175731
nonperseverant errors	ENST00000263062	chr10	32557859	EPC1	-0.310075	0.0292802	3.31919e-26	5.50487e-22
nonperseverant errors	ENST00000263083	chr17	1933404	DPH1	0.577948	0.0575238	9.46005e-24	1.56895e-19
nonperseverant errors	ENST00000263087	chr17	3617922	ITGAE	0.576332	0.0687674	5.25247e-17	8.71123e-13
nonperseverant errors	ENST00000263088	chr17	4710391	PLD2	-0.447943	0.0733162	9.97892e-10	1.655e-05
nonperseverant errors	ENST00000263092	chr17	2319370	METTL16	0.947129	0.133862	1.48997e-12	2.47111e-08
nonperseverant errors	ENST00000263093	chr19	59009704	SLC27A5	-0.251088	0.0472846	1.09546e-07	0.00181681
nonperseverant errors	ENST00000263168	chr1	113161795	CAPZA1	-0.72397	0.0834415	4.08583e-18	6.77635e-14
nonperseverant errors	ENST00000263174	chr1	100111499	PALMD	-0.406853	0.0849861	1.69049e-06	0.0280368
nonperseverant errors	ENST00000263196	chr22	19023799	DGCR2	-0.408156	0.058322	2.59034e-12	4.29608e-08
nonperseverant errors	ENST00000263202	chr22	19437433	UFD1	-0.633544	0.0791215	1.17328e-15	1.94588e-11
nonperseverant errors	ENST00000263208	chr22	19318221	HIRA	0.291588	0.0603792	1.37023e-06	0.0227252
nonperseverant errors	ENST00000263228	chr9	33817565	UBE2R2	-0.360491	0.0588074	8.78642e-10	1.45723e-05
nonperseverant errors	ENST00000263245	chr22	43192508	ARFGAP3	-0.463979	0.096739	1.61706e-06	0.026819
nonperseverant errors	ENST00000263246	chr22	43265777	PACSIN2	-0.425255	0.0725113	4.50013e-09	7.46347e-05
nonperseverant errors	ENST00000263256	chr22	41994032	DESI1	-0.701328	0.0829466	2.78672e-17	4.62178e-13
nonperseverant errors	ENST00000263265	chr19	49340354	PLEKHA4	-0.434637	0.0546696	1.86128e-15	3.08693e-11
nonperseverant errors	ENST00000263274	chr19	48618702	LIG1	-0.217713	0.0358329	1.23369e-09	2.04607e-05
nonperseverant errors	ENST00000263277	chr19	48216600	EHD2	-1.20988	0.0794891	2.57665e-52	4.27337e-48
nonperseverant errors	ENST00000263285	chr1	160765948	LY9	0.302699	0.0600145	4.56469e-07	0.00757054
nonperseverant errors	ENST00000263314	chr11	57105991	P2RX3	-0.548616	0.0943584	6.09328e-09	0.000101057
nonperseverant errors	ENST00000263317	chr11	89059512	NOX4	0.301434	0.0558764	6.86582e-08	0.0011387
nonperseverant errors	ENST00000263334	chr2	113973574	PAX8	0.458262	0.0891936	2.77923e-07	0.00460935
nonperseverant errors	ENST00000263341	chr2	113587328	IL1B	-0.33608	0.0463318	4.05355e-13	6.72281e-09
nonperseverant errors	ENST00000263346	chr16	89940020	TCF25	-0.450392	0.0474707	2.35983e-21	3.91377e-17
nonperseverant errors	ENST00000263354	chr19	47990894	NAPA	0.509254	0.0509048	1.46282e-23	2.42608e-19
nonperseverant errors	ENST00000263368	chr19	40953696	BLVRB	-0.813947	0.0953021	1.33408e-17	2.21258e-13
nonperseverant errors	ENST00000263369	chr19	41281282	MIA	0.379469	0.0811336	2.90972e-06	0.0482577
nonperseverant errors	ENST00000263388	chr19	15269849	NOTCH3	0.466189	0.0763773	1.036e-09	1.7182e-05
nonperseverant errors	ENST00000263390	chr19	16685730	MED26	0.727046	0.126064	8.05622e-09	0.000133612
nonperseverant errors	ENST00000263401	chr11	36293842	COMMD9	-0.310958	0.048898	2.02649e-10	3.36094e-06
nonperseverant errors	ENST00000263408	chr5	39284364	C9	0.873645	0.117483	1.03491e-13	1.7164e-09
nonperseverant errors	ENST00000263461	chr10	122610687	WDR11	-0.350731	0.0461335	2.90417e-14	4.81657e-10
nonperseverant errors	ENST00000263468	chr11	101785746	CEP126	-1.19217	0.168531	1.50609e-12	2.49785e-08
nonperseverant errors	ENST00000263549	chr7	139723544	PARP12	-0.380109	0.0464104	2.60873e-16	4.32658e-12
nonperseverant errors	ENST00000263563	chr10	72238577	PALD1	0.770196	0.126936	1.29853e-09	2.15361e-05
nonperseverant errors	ENST00000263574	chr11	129939801	APLP2	-1.42621	0.123991	1.28017e-30	2.12316e-26
nonperseverant errors	ENST00000263598	chr9	138413284	LCN1	-0.544505	0.050843	9.18372e-27	1.52312e-22
nonperseverant errors	ENST00000263636	chr2	160659866	LY75	0.47482	0.06032	3.49895e-15	5.80301e-11
nonperseverant errors	ENST00000263645	chr11	2398524	CD81	0.265228	0.0382959	4.33634e-12	7.19182e-08
nonperseverant errors	ENST00000263655	chr2	68520142	CNRIP1	-0.68095	0.0530524	1.03846e-37	1.72228e-33
nonperseverant errors	ENST00000263672	chr11	74660292	SPCS2	-0.722943	0.0651635	1.33725e-28	2.21783e-24
nonperseverant errors	ENST00000263702	chr1	29520329	MECR	-0.296039	0.0521763	1.39655e-08	0.000231617
nonperseverant errors	ENST00000263708	chr2	120517207	PTPN4	-0.749882	0.125173	2.08868e-09	3.46408e-05
nonperseverant errors	ENST00000263800	chr15	41795840	LTK	-1.1434	0.112079	1.94922e-24	3.23277e-20
nonperseverant errors	ENST00000263805	chr15	42705021	ZNF106	0.842767	0.0955857	1.17703e-18	1.95211e-14
nonperseverant errors	ENST00000263817	chr2	169777291	ABCB11	0.171473	0.0293581	5.19741e-09	8.61991e-05
nonperseverant errors	ENST00000263849	chr8	79578282	ZC2HC1A	-0.29964	0.0415569	5.58087e-13	9.25588e-09
nonperseverant errors	ENST00000263851	chr8	79645007	IL7	0.996088	0.131501	3.59811e-14	5.96746e-10
nonperseverant errors	ENST00000263856	chr2	86730554	CHMP3	-0.187122	0.038766	1.38635e-06	0.0229925
nonperseverant errors	ENST00000263864	chr2	85804614	VAMP8	-0.480422	0.0866304	2.92863e-08	0.000485713
nonperseverant errors	ENST00000263867	chr2	85621871	CAPG	0.312194	0.0546202	1.09236e-08	0.000181168
nonperseverant errors	ENST00000263897	chr19	17326168	USE1	0.332887	0.0405065	2.06755e-16	3.42903e-12
nonperseverant errors	ENST00000263932	chr1	12123434	TNFRSF8	-0.396197	0.0571589	4.16394e-12	6.90589e-08
nonperseverant errors	ENST00000263934	chr1	10270863	KIF1B	0.513728	0.0925675	2.86062e-08	0.000474434
nonperseverant errors	ENST00000263960	chr2	198318147	COQ10B	0.32361	0.0331454	1.61725e-22	2.68221e-18
nonperseverant errors	ENST00000263991	chr2	62933001	EHBP1	-0.581906	0.0921708	2.73075e-10	4.52895e-06
nonperseverant errors	ENST00000263997	chr16	68331938	SLC7A6OS	0.29984	0.0564137	1.06643e-07	0.00176867
nonperseverant errors	ENST00000264027	chr11	121163162	SC5D	-0.97943	0.1471	2.77061e-11	4.59505e-07
nonperseverant errors	ENST00000264028	chr11	118443168	ARCN1	-0.485885	0.0636529	2.28729e-14	3.79347e-10
nonperseverant errors	ENST00000264031	chr11	118827026	UPK2	-0.306774	0.0466994	5.06139e-11	8.39432e-07
nonperseverant errors	ENST00000264039	chr2	241375088	GPC1	-0.301223	0.0506476	2.72402e-09	4.5178e-05
nonperseverant errors	ENST00000264047	chr2	108602995	SLC5A7	-0.345963	0.0472785	2.52514e-13	4.18794e-09
nonperseverant errors	ENST00000264051	chr2	233743396	NGEF	-1.10698	0.109985	7.9013e-24	1.31043e-19
nonperseverant errors	ENST00000264057	chr2	234263153	DGKD	-0.493224	0.0825873	2.34136e-09	3.88314e-05
nonperseverant errors	ENST00000264079	chr19	7587512	MCOLN1	-0.407293	0.0392803	3.43573e-25	5.69817e-21
nonperseverant errors	ENST00000264080	chr19	6729925	GPR108	0.38499	0.048499	2.05297e-15	3.40485e-11
nonperseverant errors	ENST00000264156	chr2	136597196	MCM6	-0.154748	0.0201125	1.4248e-14	2.36304e-10
nonperseverant errors	ENST00000264159	chr2	135957223	ZRANB3	0.438953	0.0409282	7.77258e-27	1.28908e-22
nonperseverant errors	ENST00000264162	chr2	136545410	LCT	-0.6395	0.0783173	3.20099e-16	5.30885e-12
nonperseverant errors	ENST00000264167	chr2	178257372	AGPS	-0.452209	0.0605835	8.37913e-14	1.38968e-09
nonperseverant errors	ENST00000264170	chr2	143635067	KYNU	-0.339106	0.0453372	7.4527e-14	1.23603e-09
nonperseverant errors	ENST00000264218	chr4	56461398	NMU	0.174703	0.0353399	7.67367e-07	0.0127268
nonperseverant errors	ENST00000264233	chr3	121150278	POLQ	0.392922	0.0414903	2.79277e-21	4.6318e-17
nonperseverant errors	ENST00000264254	chr2	101179152	PDCL3	-0.575484	0.0756593	2.82152e-14	4.67948e-10
nonperseverant errors	ENST00000264260	chr2	103035149	IL18RAP	-0.504041	0.0707307	1.0318e-12	1.71124e-08
nonperseverant errors	ENST00000264316	chr4	48068410	TXK	-0.361009	0.0360484	1.31551e-23	2.18178e-19
nonperseverant errors	ENST00000264344	chr4	89647106	FAM13A	-0.812334	0.0996463	3.57427e-16	5.92793e-12
nonperseverant errors	ENST00000264350	chr4	89378268	HERC5	0.575441	0.0773365	1.00122e-13	1.66052e-09
nonperseverant errors	ENST00000264363	chr4	115748919	NDST4	-0.430375	0.05349	8.56144e-16	1.41992e-11
nonperseverant errors	ENST00000264377	chr2	207308263	ADAM23	-0.20041	0.0402972	6.58246e-07	0.010917
nonperseverant errors	ENST00000264414	chr2	225334867	CUL3	-0.690973	0.0624079	1.71763e-28	2.84869e-24
nonperseverant errors	ENST00000264428	chr4	157997209	GLRB	0.572418	0.0953586	1.9395e-09	3.21665e-05
nonperseverant errors	ENST00000264434	chr2	70377012	C2orf42	-0.610034	0.0529583	1.05665e-30	1.75246e-26
nonperseverant errors	ENST00000264451	chr4	41992489	SLC30A9	-0.416056	0.0472011	1.20175e-18	1.9931e-14
nonperseverant errors	ENST00000264454	chr3	42594416	SEC22C	0.355958	0.0633374	1.90927e-08	0.000316652
nonperseverant errors	ENST00000264498	chr4	123747863	FGF2	0.314114	0.0416715	4.7773e-14	7.92315e-10
nonperseverant errors	ENST00000264515	chr1	205055270	RBBP5	-0.604922	0.0766946	3.08523e-15	5.11685e-11
nonperseverant errors	ENST00000264552	chr19	55911113	UBE2S	-0.194967	0.040667	1.63296e-06	0.0270827
nonperseverant errors	ENST00000264553	chr19	544035	GZMM	0.28278	0.0516376	4.34432e-08	0.000720505
nonperseverant errors	ENST00000264554	chr19	416583	SHC2	-0.232952	0.0444471	1.59605e-07	0.00264705
nonperseverant errors	ENST00000264563	chr19	55875757	IL11	0.497338	0.0485779	1.34072e-24	2.22358e-20
nonperseverant errors	ENST00000264596	chr4	178230990	NEIL3	-0.727063	0.0729529	2.14278e-23	3.5538e-19
nonperseverant errors	ENST00000264607	chr2	239335465	ASB1	-0.526125	0.0668333	3.48471e-15	5.77939e-11
nonperseverant errors	ENST00000264613	chr3	148890286	CP	-1.93955	0.207898	1.06556e-20	1.76723e-16
nonperseverant errors	ENST00000264634	chr3	55499744	WNT5A	0.29637	0.0532088	2.5482e-08	0.000422618
nonperseverant errors	ENST00000264638	chr17	40834631	CNTNAP1	-0.346931	0.043533	1.59485e-15	2.64505e-11
nonperseverant errors	ENST00000264657	chr17	40465342	STAT3	0.526269	0.0511002	7.13835e-25	1.1839e-20
nonperseverant errors	ENST00000264664	chr5	44303646	FGF10	-0.452692	0.0868759	1.88034e-07	0.00311854
nonperseverant errors	ENST00000264670	chr5	6599352	NSUN2	1.45718	0.175283	9.30736e-17	1.54363e-12
nonperseverant errors	ENST00000264674	chr3	168801287	MECOM	-0.490208	0.0678559	5.03848e-13	8.35632e-09
nonperseverant errors	ENST00000264705	chr2	27440258	CAD	0.570832	0.067911	4.25724e-17	7.06063e-13
nonperseverant errors	ENST00000264709	chr2	25450724	DNMT3A	-0.712914	0.108966	6.04883e-11	1.0032e-06
nonperseverant errors	ENST00000264711	chr2	25166505	DNAJC27	-0.406948	0.043534	8.946e-21	1.48369e-16
nonperseverant errors	ENST00000264717	chr2	27719709	GCKR	0.955757	0.114726	8.0299e-17	1.33176e-12
nonperseverant errors	ENST00000264735	chr3	192958914	HRASLS	-0.610184	0.103224	3.39487e-09	5.63038e-05
nonperseverant errors	ENST00000264741	chr3	37493610	ITGA9	0.259022	0.0329806	4.03738e-15	6.69599e-11
nonperseverant errors	ENST00000264784	chr4	9827848	SLC2A9	0.29309	0.0430415	9.79557e-12	1.62459e-07
nonperseverant errors	ENST00000264819	chr19	301444	MIER2	0.408849	0.0478226	1.23852e-17	2.05409e-13
nonperseverant errors	ENST00000264824	chr19	13209847	LYL1	-0.603482	0.0524781	1.32384e-30	2.1956e-26
nonperseverant errors	ENST00000264828	chr19	10070237	COL5A3	-0.236165	0.0469635	4.93827e-07	0.00819012
nonperseverant errors	ENST00000264832	chr19	10381511	ICAM1	0.559316	0.0657193	1.72912e-17	2.86775e-13
nonperseverant errors	ENST00000264833	chr19	9964394	OLFM2	-0.304769	0.0527646	7.64907e-09	0.00012686
nonperseverant errors	ENST00000264867	chr4	23793644	PPARGC1A	0.196689	0.0383047	2.82366e-07	0.00468305
nonperseverant errors	ENST00000264883	chr4	77035817	NUP54	0.355818	0.0449937	2.61198e-15	4.33197e-11
nonperseverant errors	ENST00000264908	chr4	79472673	ANXA3	0.358248	0.050594	1.43276e-12	2.37623e-08
nonperseverant errors	ENST00000264933	chr5	271736	PDCD6	0.469984	0.0931112	4.47501e-07	0.00742181
nonperseverant errors	ENST00000264972	chr2	98330023	ZAP70	-0.477439	0.0625418	2.27733e-14	3.77696e-10
nonperseverant errors	ENST00000264982	chr3	138213186	CEP70	-0.511317	0.10115	4.30306e-07	0.00713663
nonperseverant errors	ENST00000264993	chr3	133292574	CDV3	0.688075	0.117575	4.85043e-09	8.04445e-05
nonperseverant errors	ENST00000265000	chr4	174089904	GALNT7	-0.535899	0.0808366	3.37038e-11	5.58978e-07
nonperseverant errors	ENST00000265007	chr5	157052687	SOX30	0.544762	0.0784233	3.74629e-12	6.21323e-08
nonperseverant errors	ENST00000265018	chr4	17630929	FAM184B	0.267598	0.0417852	1.51217e-10	2.50794e-06
nonperseverant errors	ENST00000265023	chr3	186435118	KNG1	-0.730232	0.0833522	1.93861e-18	3.21519e-14
nonperseverant errors	ENST00000265026	chr3	185080908	MAP3K13	0.413412	0.0765037	6.52393e-08	0.00108199
nonperseverant errors	ENST00000265052	chr3	127407905	MGLL	-0.472153	0.0538549	1.83258e-18	3.03933e-14
nonperseverant errors	ENST00000265069	chr5	32354456	ZFR	-0.46425	0.0591548	4.22583e-15	7.00854e-11
nonperseverant errors	ENST00000265070	chr5	32124810	GOLPH3	0.839763	0.102744	2.99944e-16	4.97456e-12
nonperseverant errors	ENST00000265071	chr5	31193857	CDH6	0.54345	0.059899	1.16039e-19	1.92451e-15
nonperseverant errors	ENST00000265074	chr5	32711540	NPR3	-0.42629	0.062253	7.50459e-12	1.24464e-07
nonperseverant errors	ENST00000265080	chr5	80256491	RASGRF2	-0.552125	0.0851141	8.76338e-11	1.45341e-06
nonperseverant errors	ENST00000265148	chr4	104026963	CENPE	-0.334101	0.0705055	2.15155e-06	0.0356834
nonperseverant errors	ENST00000265224	chr7	117864730	ANKRD7	-0.7602	0.0543505	1.87168e-44	3.10419e-40
nonperseverant errors	ENST00000265245	chr3	194361517	LSG1	-0.511778	0.0584216	1.95098e-18	3.23571e-14
nonperseverant errors	ENST00000265333	chr5	133307606	VDAC1	0.598215	0.0849131	1.8543e-12	3.07536e-08
nonperseverant errors	ENST00000265354	chr6	43139037	SRF	-0.765125	0.0942694	4.80326e-16	7.96621e-12
nonperseverant errors	ENST00000265382	chr9	71320616	PIP5K1B	-0.423173	0.0513737	1.76354e-16	2.92484e-12
nonperseverant errors	ENST00000265421	chr8	42195973	POLB	-0.294342	0.0611698	1.49513e-06	0.0247967
nonperseverant errors	ENST00000265440	chr7	115575202	TFEC	-0.421053	0.0525271	1.09323e-15	1.81313e-11
nonperseverant errors	ENST00000265462	chr11	64085560	PRDX5	0.91454	0.128286	1.01157e-12	1.67769e-08
nonperseverant errors	ENST00000265560	chr3	49315539	USP4	-0.511539	0.0886623	7.94978e-09	0.000131847
nonperseverant errors	ENST00000265562	chr3	47422510	PTPN23	0.392534	0.067079	4.86236e-09	8.06423e-05
nonperseverant errors	ENST00000265565	chr3	47455203	SCAP	0.465464	0.0496059	6.39721e-21	1.06098e-16
nonperseverant errors	ENST00000265572	chr8	54138284	OPRK1	0.407819	0.0475653	1.00047e-17	1.65927e-13
nonperseverant errors	ENST00000265605	chr6	135238528	ALDH8A1	0.836107	0.147098	1.31555e-08	0.000218184
nonperseverant errors	ENST00000265616	chr8	30601682	UBXN8	1.10369	0.0770704	1.62874e-46	2.70126e-42
nonperseverant errors	ENST00000265634	chr7	98246609	NPTX2	-1.0328	0.113887	1.20572e-19	1.99968e-15
nonperseverant errors	ENST00000265709	chr8	41510744	ANK1	0.540831	0.0674305	1.0525e-15	1.74557e-11
nonperseverant errors	ENST00000265713	chr8	41786997	KAT6A	1.51405	0.175012	5.10065e-18	8.45943e-14
nonperseverant errors	ENST00000265732	chr7	92158087	RBM48	-0.592487	0.121039	9.83034e-07	0.0163036
nonperseverant errors	ENST00000265734	chr7	92234235	CDK6	0.253154	0.0452472	2.2072e-08	0.000366064
nonperseverant errors	ENST00000265753	chr7	73588575	EIF4H	0.541994	0.0765846	1.47248e-12	2.44211e-08
nonperseverant errors	ENST00000265769	chr8	24151553	ADAM28	-0.574865	0.0977731	4.11313e-09	6.82162e-05
nonperseverant errors	ENST00000265806	chr8	23145421	R3HCC1	-0.701526	0.078831	5.62965e-19	9.33678e-15
nonperseverant errors	ENST00000265840	chr11	107461956	ELMOD1	-0.56529	0.0941856	1.95054e-09	3.23498e-05
nonperseverant errors	ENST00000265881	chr11	114310108	REXO2	0.27348	0.0479502	1.1742e-08	0.000194741
nonperseverant errors	ENST00000265896	chr8	126010748	SQLE	-0.703191	0.127484	3.47005e-08	0.000575508
nonperseverant errors	ENST00000265960	chr9	128199673	MAPKAP1	-0.214665	0.0330729	8.54522e-11	1.41723e-06
nonperseverant errors	ENST00000265965	chr11	17809595	SERGEF	0.922653	0.0963879	1.04568e-21	1.73427e-17
nonperseverant errors	ENST00000265978	chr11	6232575	FAM160A2	-0.453673	0.0386916	9.45007e-32	1.56729e-27
nonperseverant errors	ENST00000265981	chr11	10533225	RNF141	-0.441009	0.0928362	2.03018e-06	0.0336706
nonperseverant errors	ENST00000265983	chr11	6452279	HPX	-0.526042	0.0768604	7.69435e-12	1.27611e-07
nonperseverant errors	ENST00000265986	chr10	94211441	IDE	0.535561	0.0482358	1.2132e-28	2.01209e-24
nonperseverant errors	ENST00000265990	chr10	93683526	BTAF1	0.563773	0.0571051	5.47546e-23	9.08105e-19
nonperseverant errors	ENST00000266037	chr3	50712672	DOCK3	0.850295	0.123003	4.75121e-12	7.87989e-08
nonperseverant errors	ENST00000266058	chr10	98757795	SLIT1	0.444182	0.0470742	3.88113e-21	6.43686e-17
nonperseverant errors	ENST00000266066	chr10	99526508	SFRP5	0.331301	0.0612841	6.44555e-08	0.00106899
nonperseverant errors	ENST00000266070	chr20	61509090	DIDO1	-0.734485	0.0849495	5.32727e-18	8.83527e-14
nonperseverant errors	ENST00000266077	chr20	62371214	SLC2A4RG	-0.386217	0.0502094	1.44707e-14	2.39996e-10
nonperseverant errors	ENST00000266087	chr22	32870663	FBXO7	-1.02902	0.124223	1.19431e-16	1.98077e-12
nonperseverant errors	ENST00000266269	chr22	31721790	PATZ1	0.9761	0.126279	1.07775e-14	1.78745e-10
nonperseverant errors	ENST00000266304	chr22	41777933	TEF	-0.274758	0.035049	4.53177e-15	7.51594e-11
nonperseverant errors	ENST00000266383	chr12	569530	B4GALNT3	0.195294	0.0394082	7.20849e-07	0.0119553
nonperseverant errors	ENST00000266505	chr12	18836116	PLCZ1	-0.386744	0.0632606	9.74682e-10	1.61651e-05
nonperseverant errors	ENST00000266542	chr12	7247150	C1RL	0.552983	0.0456138	7.96414e-34	1.32085e-29
nonperseverant errors	ENST00000266557	chr12	6554033	CD27	-0.309261	0.049175	3.19552e-10	5.29977e-06
nonperseverant errors	ENST00000266604	chr12	66510335	LLPH	0.153931	0.0305681	4.76178e-07	0.0078974
nonperseverant errors	ENST00000266643	chr12	58148881	MARCH9	-0.510266	0.0701181	3.40712e-13	5.65072e-09
nonperseverant errors	ENST00000266679	chr12	69633396	CPSF6	-0.687227	0.0638831	5.45922e-27	9.05411e-23
nonperseverant errors	ENST00000266980	chr12	56624436	SLC39A5	0.903927	0.0898876	8.62654e-24	1.43071e-19
nonperseverant errors	ENST00000267082	chr12	53585102	ITGB7	0.483279	0.0644502	6.45554e-14	1.07065e-09
nonperseverant errors	ENST00000267085	chr12	53551447	CSAD	0.877139	0.100565	2.7299e-18	4.52755e-14
nonperseverant errors	ENST00000267103	chr12	53693470	C12orf10	0.584682	0.0673474	3.90324e-18	6.47353e-14
nonperseverant errors	ENST00000267116	chr12	56631591	ANKRD52	-0.540614	0.0874329	6.28215e-10	1.04189e-05
nonperseverant errors	ENST00000267163	chr13	48877862	RB1	-0.639321	0.0575092	1.03862e-28	1.72256e-24
nonperseverant errors	ENST00000267202	chr12	123349875	VPS37B	-0.288383	0.0538889	8.72547e-08	0.00144712
nonperseverant errors	ENST00000267257	chr12	120648242	PXN	-0.269462	0.0541386	6.4487e-07	0.0106952
nonperseverant errors	ENST00000267260	chr12	119419300	SRRM4	0.414587	0.0698194	2.88531e-09	4.78528e-05
nonperseverant errors	ENST00000267339	chr13	111530887	ANKRD10	-0.349325	0.0352488	3.75711e-23	6.23116e-19
nonperseverant errors	ENST00000267396	chr14	23352374	REM2	-0.185427	0.0304537	1.13734e-09	1.88628e-05
nonperseverant errors	ENST00000267425	chr14	24769068	NOP9	-0.576983	0.0715214	7.18824e-16	1.19217e-11
nonperseverant errors	ENST00000267426	chr14	24600484	FITM1	0.590833	0.0640171	2.7241e-20	4.51792e-16
nonperseverant errors	ENST00000267436	chr14	50709152	L2HGDH	0.393149	0.0380441	4.9445e-25	8.20045e-21
nonperseverant errors	ENST00000267460	chr14	56585093	PELI2	0.318696	0.0455598	2.65053e-12	4.3959e-08
nonperseverant errors	ENST00000267484	chr14	60062695	RTN1	0.374038	0.0578748	1.02726e-10	1.70371e-06
nonperseverant errors	ENST00000267615	chr14	93403259	ITPK1	-0.68228	0.0634183	5.40987e-27	8.97227e-23
nonperseverant errors	ENST00000267750	chr15	34517200	EMC4	-0.545967	0.0874014	4.19309e-10	6.95423e-06
nonperseverant errors	ENST00000267803	chr15	45409569	DUOXA1	0.450591	0.0359498	4.86983e-36	8.07662e-32
nonperseverant errors	ENST00000267842	chr15	50474393	SLC27A2	-0.565883	0.0717252	3.03186e-15	5.02834e-11
nonperseverant errors	ENST00000267859	chr15	59951345	BNIP2	0.286431	0.0522891	4.30582e-08	0.000714121
nonperseverant errors	ENST00000267890	chr15	43030932	TTBK2	-1.0439	0.114789	9.53805e-20	1.58189e-15
nonperseverant errors	ENST00000267935	chr15	75628232	COMMD4	0.319058	0.0617958	2.42886e-07	0.00402826
nonperseverant errors	ENST00000267970	chr15	77333745	TSPAN3	-0.365258	0.0632201	7.57903e-09	0.000125698
nonperseverant errors	ENST00000268035	chr15	99192200	IGF1R	-0.922899	0.0940092	9.50288e-23	1.57605e-18
nonperseverant errors	ENST00000268070	chr15	100511794	ADAMTS17	-0.700031	0.0609346	1.51175e-30	2.50724e-26
nonperseverant errors	ENST00000268099	chr15	75136071	SCAMP2	0.397012	0.056241	1.67554e-12	2.77888e-08
nonperseverant errors	ENST00000268138	chr15	90118713	TICRR	0.567154	0.0577565	9.25692e-23	1.53526e-18
nonperseverant errors	ENST00000268150	chr15	89441945	MFGE8	-0.295361	0.0511948	7.95775e-09	0.000131979
nonperseverant errors	ENST00000268184	chr15	91073300	CRTC3	-0.616103	0.0763982	7.36157e-16	1.22092e-11
nonperseverant errors	ENST00000268231	chr16	4827670	SEPT12	0.201633	0.0391542	2.60864e-07	0.00432642
nonperseverant errors	ENST00000268383	chr16	22357257	CDR2	-0.323999	0.0530693	1.02669e-09	1.70277e-05
nonperseverant errors	ENST00000268459	chr16	50582241	NKD1	0.970079	0.104136	1.21343e-20	2.01248e-16
nonperseverant errors	ENST00000268482	chr16	72127461	DHX38	-0.397969	0.0785452	4.04673e-07	0.0067115
nonperseverant errors	ENST00000268483	chr16	72118752	TXNL4B	-0.321808	0.0627131	2.87563e-07	0.00476922
nonperseverant errors	ENST00000268595	chr16	66613360	CMTM2	-0.376975	0.0559783	1.64718e-11	2.73185e-07
nonperseverant errors	ENST00000268603	chr16	64977656	CDH11	0.38341	0.0696368	3.67399e-08	0.000609331
nonperseverant errors	ENST00000268661	chr16	1993975	RPL3L	-1.05675	0.137072	1.26353e-14	2.09557e-10
nonperseverant errors	ENST00000268668	chr16	2009509	NDUFB10	-0.987885	0.0706108	1.78003e-44	2.95218e-40
nonperseverant errors	ENST00000268679	chr16	88941266	CBFA2T3	-0.17226	0.0345758	6.29022e-07	0.0104323
nonperseverant errors	ENST00000268695	chr16	88880142	GALNS	-0.669161	0.107435	4.70912e-10	7.81007e-06
nonperseverant errors	ENST00000268699	chr16	90089008	GAS8	0.370629	0.0441561	4.71497e-17	7.81978e-13
nonperseverant errors	ENST00000268712	chr17	15932471	NCOR1	0.304847	0.0362905	4.45757e-17	7.39288e-13
nonperseverant errors	ENST00000268766	chr17	27055798	NEK8	-0.419786	0.069749	1.76019e-09	2.91927e-05
nonperseverant errors	ENST00000268802	chr16	69775770	NOB1	-0.610839	0.0926214	4.25218e-11	7.05225e-07
nonperseverant errors	ENST00000268876	chr17	33474836	UNC45B	-0.595812	0.0521268	2.95964e-30	4.90856e-26
nonperseverant errors	ENST00000268933	chr17	48609904	EPN3	-0.501425	0.105948	2.21483e-06	0.036733
nonperseverant errors	ENST00000268989	chr17	2240806	SGSM2	-0.373473	0.0695049	7.72943e-08	0.00128193
nonperseverant errors	ENST00000269097	chr17	42148103	G6PC3	-0.642417	0.0721785	5.56514e-19	9.22979e-15
nonperseverant errors	ENST00000269209	chr18	29847463	GAREM1	-0.373032	0.0590574	2.67681e-10	4.43948e-06
nonperseverant errors	ENST00000269216	chr18	19749404	GATA6	0.214394	0.0394962	5.6918e-08	0.000943985
nonperseverant errors	ENST00000269349	chr17	78109013	EIF4A3	0.410001	0.0860424	1.88755e-06	0.0313049
nonperseverant errors	ENST00000269389	chr17	80278900	SECTM1	0.565281	0.039637	3.80539e-46	6.31123e-42
nonperseverant errors	ENST00000269394	chr17	80787311	ZNF750	-0.321725	0.0370377	3.74061e-18	6.2038e-14
nonperseverant errors	ENST00000269445	chr18	46567844	DYM	0.616552	0.0654176	4.30696e-21	7.1431e-17
nonperseverant errors	ENST00000269499	chr18	60190240	ZCCHC2	0.408349	0.0537991	3.19245e-14	5.29468e-10
nonperseverant errors	ENST00000269571	chr17	37856333	ERBB2	0.512694	0.103623	7.51035e-07	0.0124559
nonperseverant errors	ENST00000269576	chr17	38974369	KRT10	-0.582994	0.0850149	7.00496e-12	1.16177e-07
nonperseverant errors	ENST00000269586	chr17	37313147	ARL5C	0.791797	0.123066	1.24358e-10	2.06248e-06
nonperseverant errors	ENST00000269593	chr17	38599713	IGFBP4	0.57495	0.0995997	7.80537e-09	0.000129452
nonperseverant errors	ENST00000269856	chr19	4791693	FEM1A	-0.675941	0.100852	2.05149e-11	3.40239e-07
nonperseverant errors	ENST00000269919	chr19	18451397	PGPEP1	0.53904	0.0598893	2.24489e-19	3.72314e-15
nonperseverant errors	ENST00000269945	chr19	42349118	DMRTC2	-0.761062	0.115772	4.90449e-11	8.1341e-07
nonperseverant errors	ENST00000269973	chr19	44416781	ZNF45	-0.547685	0.0423484	2.9376e-38	4.872e-34
nonperseverant errors	ENST00000269980	chr19	41903365	BCKDHA	-0.51982	0.0647718	1.01191e-15	1.67825e-11
nonperseverant errors	ENST00000270001	chr19	36825355	ZFP14	0.370724	0.0628155	3.59583e-09	5.96368e-05
nonperseverant errors	ENST00000270061	chr19	18530165	SSBP4	-0.336817	0.0670223	5.02271e-07	0.00833017
nonperseverant errors	ENST00000270066	chr19	44232144	SMG9	-0.655133	0.056716	7.28752e-31	1.20864e-26
nonperseverant errors	ENST00000270142	chr21	33031935	SOD1	0.989442	0.0760389	1.04145e-38	1.72725e-34
nonperseverant errors	ENST00000270176	chr11	65292548	SCYL1	0.729378	0.117026	4.58658e-10	7.60684e-06
nonperseverant errors	ENST00000270225	chr19	47634120	SAE1	-0.385462	0.0576637	2.31452e-11	3.83863e-07
nonperseverant errors	ENST00000270235	chr19	49164664	NTN5	-0.63363	0.101695	4.64392e-10	7.70194e-06
nonperseverant errors	ENST00000270279	chr19	45281126	CBLC	-0.567915	0.106008	8.44812e-08	0.00140112
nonperseverant errors	ENST00000270458	chr19	54466294	CACNG8	-1.47118	0.128508	2.4008e-30	3.98172e-26
nonperseverant errors	ENST00000270517	chr19	11616731	ECSIT	0.415696	0.0860717	1.36774e-06	0.022684
nonperseverant errors	ENST00000270583	chr16	87741419	KLHDC4	-0.998358	0.0927206	4.90742e-27	8.13896e-23
nonperseverant errors	ENST00000270586	chr17	4699439	PSMB6	-0.333916	0.0401546	9.11737e-17	1.51212e-12
nonperseverant errors	ENST00000270593	chr19	51293672	ACP4	0.273054	0.057781	2.29349e-06	0.0380376
nonperseverant errors	ENST00000270645	chr19	50030875	RCN3	0.522615	0.0398393	2.59441e-39	4.30283e-35
nonperseverant errors	ENST00000270649	chr19	52516578	ZNF614	-0.203857	0.0435341	2.83125e-06	0.0469563
nonperseverant errors	ENST00000270747	chr1	16524599	ARHGEF19	0.939733	0.156785	2.05051e-09	3.40077e-05
nonperseverant errors	ENST00000270861	chr4	128802016	PLK4	-0.377358	0.0393572	8.97818e-22	1.48903e-17
nonperseverant errors	ENST00000270879	chr1	27695603	FCN3	0.604832	0.0810362	8.41085e-14	1.39494e-09
nonperseverant errors	ENST00000271139	chr1	47073391	MOB3C	-1.18046	0.0886069	1.7152e-40	2.84467e-36
nonperseverant errors	ENST00000271234	chr1	93913688	FNBP1L	-0.586685	0.0693536	2.68922e-17	4.46007e-13
nonperseverant errors	ENST00000271277	chr1	112938803	CTTNBP2NL	-0.52758	0.0842007	3.71059e-10	6.15401e-06
nonperseverant errors	ENST00000271308	chr1	109941653	PSMA5	-0.37909	0.0759069	5.90985e-07	0.00980148
nonperseverant errors	ENST00000271331	chr1	110993822	PROK1	-0.740957	0.0799276	1.85518e-20	3.07681e-16
nonperseverant errors	ENST00000271332	chr1	109792641	CELSR2	-0.648677	0.0960399	1.43582e-11	2.3813e-07
nonperseverant errors	ENST00000271375	chr1	168195246	SFT2D2	0.508797	0.0532463	1.22954e-21	2.03918e-17
nonperseverant errors	ENST00000271452	chr1	163291744	NUF2	-0.445942	0.0453018	7.28881e-23	1.20885e-18
nonperseverant errors	ENST00000271469	chr1	162531296	UAP1	0.804473	0.120756	2.70128e-11	4.48008e-07
nonperseverant errors	ENST00000271526	chr1	156737292	PRCC	-0.18654	0.0242633	1.49269e-14	2.47563e-10
nonperseverant errors	ENST00000271588	chr1	185703683	HMCN1	-0.511335	0.0621521	1.91709e-16	3.17949e-12
nonperseverant errors	ENST00000271620	chr1	150980953	PRUNE1	-0.470168	0.0575172	2.97374e-16	4.93194e-12
nonperseverant errors	ENST00000271628	chr1	149895209	SF3B4	0.399029	0.037924	6.85545e-26	1.13698e-21
nonperseverant errors	ENST00000271636	chr1	151483873	CGN	-0.542121	0.0732232	1.32464e-13	2.19692e-09
nonperseverant errors	ENST00000271638	chr1	152004982	S100A11	-0.526719	0.0721891	2.95594e-13	4.90242e-09
nonperseverant errors	ENST00000271640	chr1	150898815	SETDB1	0.679651	0.136123	5.94751e-07	0.00986394
nonperseverant errors	ENST00000271843	chr1	153946745	JTB	-0.811069	0.10575	1.72423e-14	2.85963e-10
nonperseverant errors	ENST00000271971	chr1	230883130	CAPN9	-0.391601	0.0551182	1.20543e-12	1.9992e-08
nonperseverant errors	ENST00000272133	chr1	224803995	CNIH3	1.12098	0.0774067	1.5802e-47	2.62076e-43
nonperseverant errors	ENST00000272134	chr1	226073982	LEFTY1	-0.986463	0.10914	1.58784e-19	2.63343e-15
nonperseverant errors	ENST00000272139	chr1	228288432	C1orf35	0.319862	0.030231	3.66647e-26	6.08084e-22
nonperseverant errors	ENST00000272190	chr1	204123947	REN	-0.277514	0.0387939	8.45618e-13	1.40246e-08
nonperseverant errors	ENST00000272238	chr2	10861775	ATP6V1C2	-1.34242	0.138053	2.38327e-22	3.95265e-18
nonperseverant errors	ENST00000272252	chr2	38893052	GALM	-0.422337	0.0842356	5.33763e-07	0.00885245
nonperseverant errors	ENST00000272321	chr2	63348518	WDPCP	-0.239432	0.0384067	4.54284e-10	7.5343e-06
nonperseverant errors	ENST00000272324	chr2	79252827	REG3G	-0.515614	0.0476053	2.45433e-27	4.07051e-23
nonperseverant errors	ENST00000272369	chr2	66662532	MEIS1	-0.368347	0.0727706	4.15415e-07	0.00688966
nonperseverant errors	ENST00000272425	chr2	73867959	NAT8	-0.480264	0.0827035	6.35797e-09	0.000105447
nonperseverant errors	ENST00000272430	chr2	74653003	RTKN	-0.525381	0.0830836	2.55673e-10	4.24034e-06
nonperseverant errors	ENST00000272444	chr2	73989311	DUSP11	-0.499965	0.0592134	3.08134e-17	5.1104e-13
nonperseverant errors	ENST00000272452	chr2	108994468	SULT1C4	0.230196	0.0440934	1.7829e-07	0.00295694
nonperseverant errors	ENST00000272462	chr2	110841447	MALL	-1.53405	0.162105	2.98452e-21	4.94983e-17
nonperseverant errors	ENST00000272520	chr2	119913819	C1QL2	-0.226415	0.0315294	6.91663e-13	1.14712e-08
nonperseverant errors	ENST00000272542	chr2	113403434	SLC20A1	-0.264998	0.0567372	3.0029e-06	0.0498031
nonperseverant errors	ENST00000272847	chr2	209271556	PTH2R	-0.501562	0.0531975	4.16789e-21	6.91244e-17
nonperseverant errors	ENST00000272852	chr2	207804278	CPO	-0.410177	0.0809962	4.1023e-07	0.00680366
nonperseverant errors	ENST00000272902	chr3	4402830	SUMF1	0.671372	0.0846258	2.13197e-15	3.53586e-11
nonperseverant errors	ENST00000273047	chr3	19988571	RAB5A	-0.867249	0.0680022	2.99038e-37	4.95954e-33
nonperseverant errors	ENST00000273077	chr2	219135208	PNKD	-0.827774	0.0882774	6.79023e-21	1.12616e-16
nonperseverant errors	ENST00000273153	chr3	39183346	CSRNP1	0.840745	0.106367	2.69638e-15	4.47195e-11
nonperseverant errors	ENST00000273283	chr3	52811608	ITIH1	-0.534313	0.0618886	5.95203e-18	9.87144e-14
nonperseverant errors	ENST00000273320	chr3	44596700	ZKSCAN7	1.20532	0.187296	1.23142e-10	2.0423e-06
nonperseverant errors	ENST00000273353	chr3	108099216	MYH15	-0.268651	0.0488014	3.69185e-08	0.000612294
nonperseverant errors	ENST00000273395	chr3	112931375	BOC	-0.484897	0.0858602	1.62783e-08	0.000269975
nonperseverant errors	ENST00000273450	chr3	125822412	ALDH1L1	-0.237056	0.0426175	2.66079e-08	0.000441292
nonperseverant errors	ENST00000273480	chr3	141457046	RNF7	0.666428	0.0611883	1.26635e-27	2.10024e-23
nonperseverant errors	ENST00000273596	chr3	52009084	ABHD14A	-0.237805	0.0467409	3.62354e-07	0.00600965
nonperseverant errors	ENST00000273853	chr4	68334466	CENPC	-0.513153	0.106945	1.60041e-06	0.0265428
nonperseverant errors	ENST00000273859	chr4	47487305	ATP10D	-0.46506	0.0609596	2.36615e-14	3.92426e-10
nonperseverant errors	ENST00000273936	chr4	71200683	CABS1	0.5263	0.0455524	7.06992e-31	1.17255e-26
nonperseverant errors	ENST00000273986	chr4	103790135	CISD2	0.755578	0.0903953	6.34679e-17	1.05262e-12
nonperseverant errors	ENST00000273990	chr4	101107027	DDIT4L	0.313582	0.0502522	4.37106e-10	7.2494e-06
nonperseverant errors	ENST00000274000	chr4	113152893	AP1AR	0.384421	0.0397745	4.2453e-22	7.04083e-18
nonperseverant errors	ENST00000274008	chr4	123844229	SPATA5	-0.465328	0.0688442	1.38811e-11	2.30219e-07
nonperseverant errors	ENST00000274024	chr4	120238405	FABP2	0.225112	0.0458012	8.87921e-07	0.0147262
nonperseverant errors	ENST00000274031	chr4	140427190	SETD7	-0.41743	0.0684616	1.07887e-09	1.7893e-05
nonperseverant errors	ENST00000274065	chr4	152020725	RPS3A	0.123273	0.0228959	7.28301e-08	0.00120789
nonperseverant errors	ENST00000274217	chr5	14581884	OTULINL	-0.380792	0.0442615	7.74969e-18	1.28529e-13
nonperseverant errors	ENST00000274255	chr5	36152169	SKP2	-1.77295	0.135879	6.52585e-39	1.08231e-34
nonperseverant errors	ENST00000274276	chr5	38846101	OSMR	0.80431	0.109603	2.16217e-13	3.58596e-09
nonperseverant errors	ENST00000274364	chr5	75699074	IQGAP2	-0.356271	0.0384686	2.01885e-20	3.34826e-16
nonperseverant errors	ENST00000274368	chr5	76248538	CRHBP	0.797527	0.124827	1.66929e-10	2.76852e-06
nonperseverant errors	ENST00000274507	chr5	135282600	LECT2	0.145847	0.0265948	4.15697e-08	0.000689433
nonperseverant errors	ENST00000274547	chr5	160715436	GABRB2	0.476576	0.0882391	6.62851e-08	0.00109934
nonperseverant errors	ENST00000274565	chr5	147691986	SPINK7	0.726747	0.0656256	1.67492e-28	2.77786e-24
nonperseverant errors	ENST00000274569	chr5	148737570	PCYOX1L	0.640943	0.0534839	4.31751e-33	7.16058e-29
nonperseverant errors	ENST00000274606	chr5	177576461	NHP2	0.216174	0.0366664	3.73138e-09	6.1885e-05
nonperseverant errors	ENST00000274695	chr6	20534688	CDKAL1	0.217166	0.0333409	7.34219e-11	1.2177e-06
nonperseverant errors	ENST00000274710	chr5	139175406	PSD2	-1.1662	0.176612	4.02443e-11	6.67451e-07
nonperseverant errors	ENST00000274711	chr5	138204612	LRRTM2	0.458202	0.0663591	5.02406e-12	8.3324e-08
nonperseverant errors	ENST00000274712	chr5	140079919	ZMAT2	0.604301	0.0736488	2.30266e-16	3.81897e-12
nonperseverant errors	ENST00000274766	chr6	24357131	KAAG1	0.724557	0.146858	8.06796e-07	0.0133807
nonperseverant errors	ENST00000274773	chr5	180620924	TRIM7	-0.67316	0.0853469	3.08709e-15	5.11993e-11
nonperseverant errors	ENST00000274963	chr6	36973423	FGD2	-0.26763	0.0532951	5.12269e-07	0.00849597
nonperseverant errors	ENST00000274979	chr2	242127924	ANO7	0.720251	0.0743808	3.55098e-22	5.8893e-18
nonperseverant errors	ENST00000275358	chr7	12370511	VWDE	0.270377	0.0551875	9.62013e-07	0.015955
nonperseverant errors	ENST00000275364	chr7	2767746	GNA12	0.930959	0.0664835	1.49721e-44	2.48312e-40
nonperseverant errors	ENST00000275461	chr7	19184405	FERD3L	-0.732775	0.103576	1.497e-12	2.48278e-08
nonperseverant errors	ENST00000275732	chr7	100277130	GIGYF1	0.634313	0.107075	3.14182e-09	5.2107e-05
nonperseverant errors	ENST00000275815	chr7	143088205	EPHA1	0.648946	0.111355	5.61944e-09	9.31983e-05
nonperseverant errors	ENST00000275820	chr7	156742417	NOM1	0.225172	0.0300596	6.84245e-14	1.13482e-09
nonperseverant errors	ENST00000275884	chr7	140218220	DENND2A	-0.723132	0.0995025	3.6625e-13	6.07426e-09
nonperseverant errors	ENST00000276055	chrX	46433219	CHST7	0.53243	0.0451398	4.13548e-32	6.85869e-28
nonperseverant errors	ENST00000276062	chrX	47001619	NDUFB11	0.264037	0.0512294	2.54974e-07	0.00422874
nonperseverant errors	ENST00000276079	chrX	70503433	NONO	1.29243	0.142678	1.32448e-19	2.19665e-15
nonperseverant errors	ENST00000276101	chrX	69260392	AWAT2	-0.789057	0.096998	4.12702e-16	6.84466e-12
nonperseverant errors	ENST00000276127	chrX	88002226	CPXCR1	-0.422537	0.0663792	1.94638e-10	3.22806e-06
nonperseverant errors	ENST00000276173	chrX	106143293	RIPPLY1	-1.00499	0.170047	3.41899e-09	5.6704e-05
nonperseverant errors	ENST00000276211	chrX	130192216	ARHGAP36	0.247785	0.0462071	8.20836e-08	0.00136136
nonperseverant errors	ENST00000276218	chrX	129518414	GPR119	-0.387341	0.0674396	9.27245e-09	0.000153784
nonperseverant errors	ENST00000276241	chrX	134290461	CT55	-0.507012	0.0589553	7.97517e-18	1.32268e-13
nonperseverant errors	ENST00000276282	chr8	8640864	MFHAS1	-0.458479	0.0630237	3.47162e-13	5.75768e-09
nonperseverant errors	ENST00000276297	chr8	12940870	DLC1	-0.495238	0.059505	8.60258e-17	1.42674e-12
nonperseverant errors	ENST00000276420	chr8	21766384	DOK2	-0.560916	0.0870698	1.178e-10	1.95371e-06
nonperseverant errors	ENST00000276461	chr8	37594145	ERLIN2	0.571743	0.0912708	3.74635e-10	6.21332e-06
nonperseverant errors	ENST00000276570	chr8	66933795	DNAJC5B	0.445428	0.0456697	1.78628e-22	2.96255e-18
nonperseverant errors	ENST00000276603	chr8	73921099	TERF1	-0.460578	0.0583805	3.04038e-15	5.04246e-11
nonperseverant errors	ENST00000276708	chr8	130760442	GSDMC	-0.369614	0.0484953	2.50459e-14	4.15385e-10
nonperseverant errors	ENST00000276816	chr8	146155744	ZNF16	-0.388368	0.0524054	1.25503e-13	2.08146e-09
nonperseverant errors	ENST00000276893	chr9	6413323	UHRF2	0.44265	0.0469684	4.32454e-21	7.17224e-17
nonperseverant errors	ENST00000276914	chr9	19115768	PLIN2	-0.401919	0.0702161	1.04024e-08	0.000172524
nonperseverant errors	ENST00000277010	chr9	34634719	SIGMAR1	0.342336	0.0673894	3.77503e-07	0.00626088
nonperseverant errors	ENST00000277165	chr9	96214004	FAM120A	0.62588	0.0704025	6.1094e-19	1.01324e-14
nonperseverant errors	ENST00000277458	chr9	132399171	ASB6	0.582088	0.0761107	2.04256e-14	3.38759e-10
nonperseverant errors	ENST00000277541	chr9	139388885	NOTCH1	-0.601787	0.0567174	2.66932e-26	4.42706e-22
nonperseverant errors	ENST00000277575	chr10	11502509	USP6NL	-0.646933	0.07611	1.89645e-17	3.14526e-13
nonperseverant errors	ENST00000277895	chr10	116195797	ABLIM1	0.606428	0.128742	2.47205e-06	0.0409989
nonperseverant errors	ENST00000277942	chr10	72007085	NPFFR1	0.655807	0.0584307	3.12068e-29	5.17565e-25
nonperseverant errors	ENST00000278025	chr10	135168658	FUOM	-0.790383	0.067277	7.21536e-32	1.19667e-27
nonperseverant errors	ENST00000278243	chr11	3829691	PGAP2	0.63722	0.0517568	7.82494e-35	1.29777e-30
nonperseverant errors	ENST00000278282	chr11	62186507	SCGB1A1	-1.20333	0.152438	2.92841e-15	4.85677e-11
nonperseverant errors	ENST00000278314	chr11	7020549	ZNF214	-0.75636	0.105213	6.53556e-13	1.08392e-08
nonperseverant errors	ENST00000278317	chr11	1940792	TNNT3	-0.653298	0.0612747	1.53611e-26	2.54764e-22
nonperseverant errors	ENST00000278319	chr11	6947654	ZNF215	0.327911	0.0458232	8.30595e-13	1.37754e-08
nonperseverant errors	ENST00000278353	chr11	43702108	HSD17B12	-0.7485	0.0769383	2.27762e-22	3.77743e-18
nonperseverant errors	ENST00000278407	chr11	57364991	SERPING1	-0.864189	0.107151	7.31473e-16	1.21315e-11
nonperseverant errors	ENST00000278426	chr11	57252007	SLC43A1	0.60191	0.0625026	5.96432e-22	9.89182e-18
nonperseverant errors	ENST00000278483	chr11	86013265	HIKESHI	1.18552	0.0926925	1.8684e-37	3.09874e-33
nonperseverant errors	ENST00000278550	chr11	78363876	TENM4	-0.26157	0.0369831	1.51957e-12	2.52021e-08
nonperseverant errors	ENST00000278559	chr11	76777988	CAPN5	-0.266274	0.0336759	2.63738e-15	4.37409e-11
nonperseverant errors	ENST00000278590	chr11	109964087	ZC3H12C	0.547397	0.0452309	1.02707e-33	1.70339e-29
nonperseverant errors	ENST00000278616	chr11	108093559	ATM	-0.335015	0.0600417	2.40919e-08	0.000399565
nonperseverant errors	ENST00000278671	chr11	71808338	LAMTOR1	-0.354804	0.0691703	2.90626e-07	0.00482003
nonperseverant errors	ENST00000278765	chr20	23965690	GGTLC1	-0.629592	0.0602244	1.40315e-25	2.32712e-21
nonperseverant errors	ENST00000278823	chr11	62360686	MTA2	-0.468862	0.0512999	6.26618e-20	1.03925e-15
nonperseverant errors	ENST00000278836	chr11	61520121	MYRF	0.798964	0.153015	1.77493e-07	0.00294372
nonperseverant errors	ENST00000278855	chr11	59807748	OOSP2	-0.551254	0.0499721	2.70186e-28	4.48103e-24
nonperseverant errors	ENST00000278865	chr11	59824156	MS4A3	0.276733	0.053238	2.01414e-07	0.00334046
nonperseverant errors	ENST00000278903	chr11	125439112	EI24	0.887369	0.137591	1.12344e-10	1.86323e-06
nonperseverant errors	ENST00000278935	chr11	117198571	CEP164	0.396435	0.0526702	5.20213e-14	8.62773e-10
nonperseverant errors	ENST00000278979	chr20	30435440	DUSP15	-0.311944	0.0359263	3.85907e-18	6.40027e-14
nonperseverant errors	ENST00000278980	chr20	31290493	COMMD7	-0.432701	0.0867692	6.1388e-07	0.0101812
nonperseverant errors	ENST00000279022	chr20	35169887	MYL9	-0.451062	0.0596305	3.90003e-14	6.46821e-10
nonperseverant errors	ENST00000279027	chr20	45186472	SLC13A3	0.736231	0.0713653	5.94189e-25	9.85463e-21
nonperseverant errors	ENST00000279028	chr20	45169585	OCSTAMP	-0.331687	0.0525576	2.77381e-10	4.60036e-06
nonperseverant errors	ENST00000279068	chr20	60697563	LSM14B	-0.463788	0.0875183	1.16229e-07	0.00192765
nonperseverant errors	ENST00000279147	chr11	69480331	LTO1	0.368833	0.0609548	1.44019e-09	2.38856e-05
nonperseverant errors	ENST00000279206	chr11	63993762	NUDT22	-1.41277	0.14304	5.24994e-23	8.70703e-19
nonperseverant errors	ENST00000279227	chr11	63974206	FERMT3	-0.910385	0.0877013	3.04086e-25	5.04327e-21
nonperseverant errors	ENST00000279249	chr11	65082289	CDC42EP2	0.387345	0.0490064	2.70168e-15	4.48074e-11
nonperseverant errors	ENST00000280057	chr13	51796507	FAM124A	0.771895	0.121342	1.99999e-10	3.31698e-06
nonperseverant errors	ENST00000280187	chr4	176554085	GPM6A	0.735083	0.0793892	2.05897e-20	3.4148e-16
nonperseverant errors	ENST00000280190	chr4	176987132	WDR17	-0.854927	0.100574	1.88862e-17	3.13227e-13
nonperseverant errors	ENST00000280245	chr11	85566144	CCDC83	-0.787856	0.11271	2.74682e-12	4.5556e-08
nonperseverant errors	ENST00000280258	chr11	86511282	PRSS23	-0.353741	0.0451264	4.54567e-15	7.539e-11
nonperseverant errors	ENST00000280326	chr5	10250033	CCT5	-0.720203	0.108066	2.65665e-11	4.40606e-07
nonperseverant errors	ENST00000280346	chr11	111895538	DLAT	0.527568	0.0492197	8.32186e-27	1.38018e-22
nonperseverant errors	ENST00000280481	chr13	39261266	FREM2	-0.509915	0.0658973	1.00967e-14	1.67454e-10
nonperseverant errors	ENST00000280606	chr16	31094746	PRSS53	0.945692	0.061357	1.3398e-53	2.22206e-49
nonperseverant errors	ENST00000280614	chr4	139936943	NOCT	-0.995367	0.13228	5.28375e-14	8.76311e-10
nonperseverant errors	ENST00000280665	chr12	2055220	DCP1B	0.547273	0.070774	1.05303e-14	1.74644e-10
nonperseverant errors	ENST00000280758	chr12	107712190	BTBD11	0.519949	0.0541582	7.95234e-22	1.3189e-17
nonperseverant errors	ENST00000280800	chr12	113796375	PLBD2	1.06732	0.163926	7.46391e-11	1.23789e-06
nonperseverant errors	ENST00000280871	chr12	40148823	SLC2A13	-0.470544	0.100279	2.70107e-06	0.0447972
nonperseverant errors	ENST00000280904	chr18	28638806	DSC2	-0.647384	0.0880293	1.92105e-13	3.18606e-09
nonperseverant errors	ENST00000280987	chr14	35515609	FAM177A1	-0.391725	0.0561571	3.04739e-12	5.0541e-08
nonperseverant errors	ENST00000281017	chr2	667335	TMEM18	-0.359599	0.0566185	2.13551e-10	3.54175e-06
nonperseverant errors	ENST00000281092	chr5	108083523	FER	0.318138	0.0508081	3.81133e-10	6.32108e-06
nonperseverant errors	ENST00000281141	chr10	12237965	CDC123	1.32558	0.120811	5.18969e-28	8.60709e-24
nonperseverant errors	ENST00000281142	chr4	129805148	SCLT1	0.820258	0.0666243	7.83504e-35	1.29944e-30
nonperseverant errors	ENST00000281171	chr12	15475331	PTPRO	-0.481958	0.0496303	2.70796e-22	4.49115e-18
nonperseverant errors	ENST00000281282	chr15	57668703	CGNL1	-1.14013	0.108505	7.97025e-26	1.32187e-21
nonperseverant errors	ENST00000281453	chr4	185615772	CENPU	-1.02347	0.0752176	3.64615e-42	6.04713e-38
nonperseverant errors	ENST00000281456	chr4	186064395	SLC25A4	-0.390162	0.0537387	3.86041e-13	6.40249e-09
nonperseverant errors	ENST00000281471	chr12	31824071	AMN1	0.347344	0.0379602	5.68123e-20	9.42231e-16
nonperseverant errors	ENST00000281474	chr12	32260163	BICD1	-0.403703	0.0640225	2.87006e-10	4.76e-06
nonperseverant errors	ENST00000281513	chr2	15307033	NBAS	-0.344743	0.0639857	7.13172e-08	0.0011828
nonperseverant errors	ENST00000281741	chr14	52897308	TXNDC16	1.03278	0.0936697	2.87136e-28	4.76215e-24
nonperseverant errors	ENST00000281821	chr2	222282749	EPHA4	-0.342006	0.0626081	4.6908e-08	0.000777969
nonperseverant errors	ENST00000281830	chr2	223916532	KCNE4	0.720025	0.152844	2.4667e-06	0.0409102
nonperseverant errors	ENST00000281938	chr12	119616447	HSPB8	-0.924687	0.0673679	7.10072e-43	1.17765e-38
nonperseverant errors	ENST00000282026	chr13	50202435	ARL11	0.642136	0.109613	4.67921e-09	7.76047e-05
nonperseverant errors	ENST00000282030	chr18	42260863	SETBP1	-0.519241	0.0784449	3.61188e-11	5.9903e-07
nonperseverant errors	ENST00000282032	chr11	30344598	ARL14EP	0.520435	0.0541159	6.7761e-22	1.12382e-17
nonperseverant errors	ENST00000282041	chr18	43427574	EPG5	-1.03036	0.0863642	8.22116e-33	1.36348e-28
nonperseverant errors	ENST00000282058	chr18	43684298	HAUS1	0.312616	0.0479712	7.18508e-11	1.19165e-06
nonperseverant errors	ENST00000282111	chr2	85360533	TCF7L1	-0.464079	0.0695487	2.51098e-11	4.16446e-07
nonperseverant errors	ENST00000282272	chr2	197852212	ANKRD44	-0.233156	0.0493638	2.32144e-06	0.038501
nonperseverant errors	ENST00000282296	chr19	58193347	ZNF551	0.238719	0.0347569	6.49934e-12	1.07792e-07
nonperseverant errors	ENST00000282326	chr19	58545434	ZSCAN1	-0.439972	0.0708122	5.19096e-10	8.60921e-06
nonperseverant errors	ENST00000282369	chr5	114460459	TRIM36	-0.927487	0.121688	2.5007e-14	4.14742e-10
nonperseverant errors	ENST00000282388	chr2	43449541	ZFP36L2	-0.325879	0.0516024	2.69816e-10	4.4749e-06
nonperseverant errors	ENST00000282412	chr2	44396016	PPM1B	0.250931	0.0322461	7.15207e-15	1.18617e-10
nonperseverant errors	ENST00000282486	chr3	151985829	MBNL1	0.394702	0.0745146	1.17741e-07	0.00195273
nonperseverant errors	ENST00000282499	chr11	105480800	GRIA4	-0.378468	0.0477595	2.29155e-15	3.80053e-11
nonperseverant errors	ENST00000282507	chr5	36035119	UGT3A2	-2.40889	0.227455	3.29341e-26	5.46212e-22
nonperseverant errors	ENST00000282549	chr2	63277937	OTX1	0.417964	0.0579916	5.70614e-13	9.46364e-09
nonperseverant errors	ENST00000282561	chr6	121756792	GJA1	0.194733	0.0357468	5.10673e-08	0.000846952
nonperseverant errors	ENST00000282588	chr5	52083730	ITGA1	0.649531	0.0820006	2.35503e-15	3.90582e-11
nonperseverant errors	ENST00000282633	chr10	51827721	WASHC2A	0.354352	0.0313088	1.06943e-29	1.77365e-25
nonperseverant errors	ENST00000282849	chr16	77316025	ADAMTS18	1.0289	0.115915	6.90873e-19	1.14581e-14
nonperseverant errors	ENST00000282878	chr5	57878867	RAB3C	-1.21986	0.0826355	2.57568e-49	4.27177e-45
nonperseverant errors	ENST00000282903	chr3	145787227	PLOD2	-0.372046	0.0658598	1.61324e-08	0.000267557
nonperseverant errors	ENST00000283025	chr16	10721358	TEKT5	-0.516144	0.0631463	2.98874e-16	4.95682e-12
nonperseverant errors	ENST00000283027	chr16	10837702	NUBP1	-1.04835	0.193166	5.72404e-08	0.000949332
nonperseverant errors	ENST00000283195	chr2	109335937	RANBP2	0.331938	0.0608789	4.96848e-08	0.000824022
nonperseverant errors	ENST00000283225	chr1	247901917	OR14K1	-0.739539	0.0743305	2.53888e-23	4.21074e-19
nonperseverant errors	ENST00000283228	chr12	71031862	PTPRR	-0.258811	0.0304619	1.95869e-17	3.24848e-13
nonperseverant errors	ENST00000283233	chr2	159027593	CCDC148	-0.824282	0.111764	1.64116e-13	2.72187e-09
nonperseverant errors	ENST00000283243	chr2	160788517	PLA2R1	-0.497744	0.0470865	4.0686e-26	6.74777e-22
nonperseverant errors	ENST00000283249	chr2	160956177	ITGB6	-0.753238	0.126064	2.30055e-09	3.81546e-05
nonperseverant errors	ENST00000283268	chr3	62355359	FEZF2	0.43451	0.0907171	1.67004e-06	0.0276976
nonperseverant errors	ENST00000283285	chr3	111260965	CD96	0.723706	0.0616021	7.22405e-32	1.19811e-27
nonperseverant errors	ENST00000283309	chr6	168456425	FRMD1	-0.664699	0.0653701	2.7483e-24	4.55806e-20
nonperseverant errors	ENST00000283357	chr5	94727048	FAM81B	0.295278	0.058745	4.99662e-07	0.0082869
nonperseverant errors	ENST00000283415	chr5	1461538	LPCAT1	-0.293466	0.0443506	3.66629e-11	6.08055e-07
nonperseverant errors	ENST00000283441	chr5	795722	ZDHHC11	0.390936	0.0692247	1.62942e-08	0.000270239
nonperseverant errors	ENST00000283547	chr13	111973015	TEX29	1.694	0.108332	4.06883e-55	6.74815e-51
nonperseverant errors	ENST00000283550	chr13	113030633	SPACA7	-0.628226	0.0835615	5.5564e-14	9.21529e-10
nonperseverant errors	ENST00000283713	chr3	38029550	VILL	0.421489	0.0537974	4.6978e-15	7.79131e-11
nonperseverant errors	ENST00000283752	chr18	61322431	SERPINB3	0.461491	0.0806304	1.04331e-08	0.000173034
nonperseverant errors	ENST00000283921	chr7	27210210	HOXA10	-0.319257	0.0441414	4.73844e-13	7.85871e-09
nonperseverant errors	ENST00000284000	chr19	33864236	CEBPG	0.378284	0.0339777	8.63773e-29	1.43257e-24
nonperseverant errors	ENST00000284031	chr1	85784168	DDAH1	0.128328	0.0237119	6.2335e-08	0.00103383
nonperseverant errors	ENST00000284061	chr17	54911460	DGKE	0.38802	0.0768243	4.40087e-07	0.00729885
nonperseverant errors	ENST00000284110	chr17	13399006	HS3ST3A1	-0.362126	0.0399799	1.33216e-19	2.20939e-15
nonperseverant errors	ENST00000284142	chr1	76384558	ASB17	-0.360628	0.034373	9.43905e-26	1.56547e-21
nonperseverant errors	ENST00000284154	chr17	18923986	GRAP	-0.36883	0.0426757	5.4937e-18	9.11131e-14
nonperseverant errors	ENST00000284273	chr11	122526383	UBASH3B	-1.6607	0.124617	1.62558e-40	2.69603e-36
nonperseverant errors	ENST00000284274	chr5	14664857	OTULIN	-0.283282	0.0603257	2.65472e-06	0.0440286
nonperseverant errors	ENST00000284437	chr4	37585855	C4orf19	-0.411597	0.0706394	5.6522e-09	9.37418e-05
nonperseverant errors	ENST00000284486	chr8	11278972	FAM167A	-0.510139	0.0617869	1.50106e-16	2.4895e-12
nonperseverant errors	ENST00000284503	chr8	11627248	NEIL2	0.828404	0.114957	5.75194e-13	9.53958e-09
nonperseverant errors	ENST00000284509	chr15	50150436	ATP8B4	0.29487	0.0520969	1.51354e-08	0.00025102
nonperseverant errors	ENST00000284523	chr1	228194752	WNT3A	0.77637	0.0705443	3.59815e-28	5.96753e-24
nonperseverant errors	ENST00000284669	chr2	170366212	KLHL41	0.592275	0.0957616	6.21474e-10	1.03071e-05
nonperseverant errors	ENST00000284690	chr10	127524909	DHX32	0.113385	0.0234416	1.31877e-06	0.0218718
nonperseverant errors	ENST00000284767	chr4	186421814	PDLIM3	-0.435451	0.0794938	4.30648e-08	0.00071423
nonperseverant errors	ENST00000284878	chr21	18884700	CXADR	-0.464242	0.072315	1.3652e-10	2.26419e-06
nonperseverant errors	ENST00000284885	chr21	19641433	TMPRSS15	-0.409692	0.0467636	1.93658e-18	3.21181e-14
nonperseverant errors	ENST00000284984	chr21	28208066	ADAMTS1	0.729917	0.0743798	9.86203e-23	1.63562e-18
nonperseverant errors	ENST00000285021	chr3	14186647	XPC	0.623129	0.070928	1.55839e-18	2.5846e-14
nonperseverant errors	ENST00000285039	chr18	47349183	MYO5B	-0.346678	0.0578782	2.10132e-09	3.48503e-05
nonperseverant errors	ENST00000285046	chr3	14860469	FGD5	0.471179	0.0749588	3.26089e-10	5.40818e-06
nonperseverant errors	ENST00000285116	chr18	47901365	SKA1	0.735329	0.115503	1.93596e-10	3.21079e-06
nonperseverant errors	ENST00000285199	chr17	9548854	USP43	-0.327007	0.0685748	1.85489e-06	0.0307634
nonperseverant errors	ENST00000285208	chr3	133543083	RAB6B	-0.238312	0.0327554	3.45163e-13	5.72452e-09
nonperseverant errors	ENST00000285298	chr7	56019512	MRPS17	-0.659372	0.0887272	1.07413e-13	1.78145e-09
nonperseverant errors	ENST00000285398	chr2	128014866	ERCC3	-0.69463	0.124909	2.68079e-08	0.000444609
nonperseverant errors	ENST00000285407	chr8	103661007	KLF10	0.606984	0.0706419	8.51653e-18	1.41247e-13
nonperseverant errors	ENST00000285697	chr16	46836006	C16orf87	0.763285	0.101372	5.0908e-14	8.44309e-10
nonperseverant errors	ENST00000285928	chr7	133812052	LRGUK	-0.596429	0.0588562	3.91681e-24	6.49603e-20
nonperseverant errors	ENST00000285930	chr7	134127102	AKR1B1	0.340777	0.0527098	1.01196e-10	1.67834e-06
nonperseverant errors	ENST00000285949	chr10	94821021	CYP26C1	-0.368888	0.0514146	7.24301e-13	1.20125e-08
nonperseverant errors	ENST00000285979	chr10	96443378	CYP2C18	-0.439464	0.0809306	5.63111e-08	0.00093392
nonperseverant errors	ENST00000286091	chr7	148700154	PDIA4	-0.154619	0.0318371	1.19448e-06	0.0198104
nonperseverant errors	ENST00000286175	chr2	201735630	PPIL3	0.124604	0.0229403	5.58253e-08	0.000925862
nonperseverant errors	ENST00000286201	chr2	202899310	FZD7	0.17616	0.033291	1.21301e-07	0.00201177
nonperseverant errors	ENST00000286234	chr8	120885957	DEPTOR	-0.536331	0.049264	1.33132e-27	2.20799e-23
nonperseverant errors	ENST00000286301	chr5	149432854	CSF1R	-0.471827	0.052984	5.33452e-19	8.84729e-15
nonperseverant errors	ENST00000286349	chr3	140396881	TRIM42	-0.466388	0.0768955	1.31774e-09	2.18547e-05
nonperseverant errors	ENST00000286428	chrX	154444643	VBP1	0.262364	0.0393242	2.52651e-11	4.19022e-07
nonperseverant errors	ENST00000286523	chr14	74181834	ELMSAN1	0.475977	0.0452212	6.58909e-26	1.0928e-21
nonperseverant errors	ENST00000286544	chr14	74399213	FAM161B	-0.896848	0.122032	1.9924e-13	3.3044e-09
nonperseverant errors	ENST00000286574	chr12	65444406	WIF1	-0.810896	0.0987568	2.19286e-16	3.63685e-12
nonperseverant errors	ENST00000286639	chr14	75988768	BATF	0.302019	0.0308212	1.13615e-22	1.88431e-18
nonperseverant errors	ENST00000286688	chr8	96257147	C8orf37	-0.477516	0.0662025	5.47516e-13	9.08055e-09
nonperseverant errors	ENST00000286713	chr9	124101355	STOM	0.237294	0.0317131	7.29088e-14	1.20919e-09
nonperseverant errors	ENST00000286732	chr15	81426588	CFAP161	-0.524336	0.0539432	2.4739e-22	4.10296e-18
nonperseverant errors	ENST00000286744	chr15	84322838	ADAMTSL3	0.850333	0.0751158	1.04114e-29	1.72673e-25
nonperseverant errors	ENST00000286758	chr4	78432907	CXCL13	-0.428472	0.04679	5.31929e-20	8.82204e-16
nonperseverant errors	ENST00000286794	chr4	80237807	NAA11	-0.662296	0.0573591	7.68981e-31	1.27535e-26
nonperseverant errors	ENST00000287008	chr5	141232676	PCDH1	-0.299416	0.0370489	6.39074e-16	1.0599e-11
nonperseverant errors	ENST00000287025	chr8	97251663	MTERF3	-0.48207	0.0559382	6.81947e-18	1.13101e-13
nonperseverant errors	ENST00000287097	chr6	74405827	CD109	-0.799514	0.0902673	8.20579e-19	1.36093e-14
nonperseverant errors	ENST00000287143	chr11	57144242	PRG3	1.59483	0.208495	2.02139e-14	3.35248e-10
nonperseverant errors	ENST00000287169	chr11	57435368	ZDHHC5	0.482129	0.0769481	3.71312e-10	6.15821e-06
nonperseverant errors	ENST00000287239	chr10	76586322	KAT6B	-0.613451	0.0906142	1.28852e-11	2.13701e-07
nonperseverant errors	ENST00000287275	chr11	58601538	GLYATL2	0.589764	0.121671	1.2521e-06	0.0207661
nonperseverant errors	ENST00000287295	chrX	129263345	AIFM1	-0.715933	0.108087	3.50456e-11	5.81231e-07
nonperseverant errors	ENST00000287490	chr16	31439052	COX6A2	-0.73792	0.0938597	3.78222e-15	6.2728e-11
nonperseverant errors	ENST00000287538	chrX	136648301	ZIC3	-0.609544	0.0988157	6.89408e-10	1.14338e-05
nonperseverant errors	ENST00000287585	chr3	9540045	LHFPL4	0.409164	0.0774943	1.29238e-07	0.00214341
nonperseverant errors	ENST00000287598	chr15	40453227	BUB1B	0.385226	0.0798194	1.39143e-06	0.0230768
nonperseverant errors	ENST00000287641	chr3	187386694	SST	-0.184045	0.0205285	3.09293e-19	5.12962e-15
nonperseverant errors	ENST00000287647	chr3	10068098	FANCD2	0.34472	0.0595259	6.9929e-09	0.000115977
nonperseverant errors	ENST00000287667	chr16	14927538	NOMO1	-0.812406	0.082172	4.75641e-23	7.88851e-19
nonperseverant errors	ENST00000287727	chr1	52607766	ZFYVE9	-0.318931	0.0475071	1.90208e-11	3.15461e-07
nonperseverant errors	ENST00000287777	chr3	42727011	KLHL40	0.410555	0.0723232	1.3734e-08	0.000227778
nonperseverant errors	ENST00000287820	chr3	12392971	PPARG	-0.834934	0.0973211	9.55626e-18	1.58491e-13
nonperseverant errors	ENST00000287859	chr1	186345001	ODR4	-0.420892	0.0543718	9.86472e-15	1.63606e-10
nonperseverant errors	ENST00000287907	chr7	154862034	HTR5A	-0.777445	0.084744	4.55599e-20	7.55611e-16
nonperseverant errors	ENST00000288025	chr16	69377151	TMED6	0.593188	0.0811105	2.60587e-13	4.32184e-09
nonperseverant errors	ENST00000288065	chr6	35704859	ARMC12	-0.567377	0.073541	1.20878e-14	2.00476e-10
nonperseverant errors	ENST00000288177	chr16	71507486	ZNF19	-1.05172	0.0785324	6.71779e-41	1.11414e-36
nonperseverant errors	ENST00000288207	chr15	59397277	CCNB2	-0.500572	0.0514973	2.46922e-22	4.09521e-18
nonperseverant errors	ENST00000288221	chr3	55542336	ERC2	0.623622	0.0533854	1.58436e-31	2.62766e-27
nonperseverant errors	ENST00000288390	chr6	44310486	SPATS1	0.560448	0.0582796	6.8082e-22	1.12914e-17
nonperseverant errors	ENST00000288607	chr7	1606966	PSMG3	0.324712	0.0644817	4.76025e-07	0.00789487
nonperseverant errors	ENST00000288840	chr15	66994566	SMAD6	-1.18451	0.135826	2.76176e-18	4.58037e-14
nonperseverant errors	ENST00000288985	chr9	98637983	ERCC6L2	0.3464	0.0552246	3.55121e-10	5.88969e-06
nonperseverant errors	ENST00000289004	chr12	122277433	HPD	0.99571	0.0763069	6.45854e-39	1.07115e-34
nonperseverant errors	ENST00000289228	chr2	98272426	ACTR1B	-0.328919	0.0498716	4.24348e-11	7.03782e-07
nonperseverant errors	ENST00000289272	chr5	140261854	PCDHA13	-0.739548	0.0665756	1.14203e-28	1.89406e-24
nonperseverant errors	ENST00000289448	chr5	143191726	HMHB1	0.656125	0.0557262	5.30911e-32	8.80515e-28
nonperseverant errors	ENST00000289528	chr2	220071515	ZFAND2B	0.429623	0.0440851	1.93173e-22	3.20378e-18
nonperseverant errors	ENST00000289575	chr11	74862032	SLCO2B1	0.700054	0.0484479	2.52085e-47	4.18082e-43
nonperseverant errors	ENST00000289619	chrX	55246788	PAGE5	0.372287	0.0464506	1.1042e-15	1.83131e-11
nonperseverant errors	ENST00000289707	chr1	159796540	SLAMF8	-1.56399	0.170307	4.17974e-20	6.93209e-16
nonperseverant errors	ENST00000289749	chr1	19969726	NBL1	0.679066	0.0578449	8.00234e-32	1.32719e-27
nonperseverant errors	ENST00000289788	chr6	28400432	ZSCAN23	-0.543809	0.0770015	1.63745e-12	2.71571e-08
nonperseverant errors	ENST00000289805	chr16	89762751	SPATA2L	0.72991	0.122231	2.34976e-09	3.89707e-05
nonperseverant errors	ENST00000289902	chr1	161185087	FCER1G	-0.334359	0.0664189	4.8013e-07	0.00796296
nonperseverant errors	ENST00000289957	chr8	42552562	CHRNB3	-0.776157	0.134706	8.3187e-09	0.000137966
nonperseverant errors	ENST00000289968	chr16	24930706	ARHGAP17	-0.489937	0.068666	9.67363e-13	1.60437e-08
nonperseverant errors	ENST00000290039	chr1	64936475	CACHD1	0.662072	0.0469538	3.77207e-45	6.25598e-41
nonperseverant errors	ENST00000290079	chr9	139685807	TMEM141	0.666209	0.0915064	3.32675e-13	5.51741e-09
nonperseverant errors	ENST00000290158	chr17	45727204	KPNB1	0.287681	0.0370567	8.2764e-15	1.37264e-10
nonperseverant errors	ENST00000290167	chr1	22443798	WNT4	0.735206	0.085592	8.72302e-18	1.44671e-13
nonperseverant errors	ENST00000290271	chr8	23699428	STC1	0.508377	0.0390778	1.08222e-38	1.79486e-34
nonperseverant errors	ENST00000290299	chr21	35275757	ATP5PO	0.92111	0.166734	3.30563e-08	0.000548239
nonperseverant errors	ENST00000290349	chr21	37442239	CBR1	-0.483454	0.0581643	9.42114e-17	1.5625e-12
nonperseverant errors	ENST00000290363	chr1	150255229	CIART	0.528683	0.0564424	7.4789e-21	1.24038e-16
nonperseverant errors	ENST00000290378	chr15	35080296	ACTC1	0.903744	0.1289	2.363e-12	3.91903e-08
nonperseverant errors	ENST00000290418	chr2	74701229	CCDC142	-0.790139	0.125879	3.45207e-10	5.72526e-06
nonperseverant errors	ENST00000290472	chr15	42359881	PLA2G4D	-0.503418	0.0614313	2.50984e-16	4.16258e-12
nonperseverant errors	ENST00000290510	chr12	6937575	P3H3	0.661897	0.04106	1.83904e-58	3.05006e-54
nonperseverant errors	ENST00000290524	chr1	151313116	RFX5	0.623467	0.0726402	9.24709e-18	1.53363e-13
nonperseverant errors	ENST00000290536	chr2	74785010	M1AP	0.6415	0.0804916	1.58969e-15	2.6365e-11
nonperseverant errors	ENST00000290583	chr1	151674881	CELF3	-0.620882	0.0793109	4.93874e-15	8.1909e-11
nonperseverant errors	ENST00000290649	chr16	56395364	AMFR	-0.201148	0.0234807	1.06656e-17	1.76889e-13
nonperseverant errors	ENST00000290663	chr1	43849588	MED8	0.717739	0.100795	1.07292e-12	1.77944e-08
nonperseverant errors	ENST00000290691	chr22	24033048	RGL4	1.04117	0.115636	2.17842e-19	3.6129e-15
nonperseverant errors	ENST00000290722	chr1	153270338	PGLYRP3	-0.568795	0.0578105	7.65068e-23	1.26887e-18
nonperseverant errors	ENST00000290871	chr16	58010339	TEPP	0.599993	0.115738	2.17096e-07	0.00360054
nonperseverant errors	ENST00000290894	chr15	45459412	SHF	-0.262072	0.0537724	1.0951e-06	0.0181622
nonperseverant errors	ENST00000290913	chr3	126423063	CHCHD6	0.554212	0.0389667	6.62441e-46	1.09866e-41
nonperseverant errors	ENST00000290949	chr16	67471922	ATP6V0D1	-0.595299	0.0769184	9.9924e-15	1.65724e-10
nonperseverant errors	ENST00000291009	chr7	142829170	PIP	0.205811	0.038713	1.05879e-07	0.00175601
nonperseverant errors	ENST00000291041	chr16	67927175	PSKH1	0.541894	0.0600469	1.80499e-19	2.99357e-15
nonperseverant errors	ENST00000291232	chr22	42318027	TNFRSF13C	-0.250844	0.0374517	2.1157e-11	3.50888e-07
nonperseverant errors	ENST00000291416	chr1	33611003	TRIM62	-1.24993	0.11614	5.18481e-27	8.59901e-23
nonperseverant errors	ENST00000291458	chr3	122078438	CCDC58	0.546328	0.0528016	4.32612e-25	7.17488e-21
nonperseverant errors	ENST00000291495	chr19	19649074	CILP2	-0.466003	0.0491361	2.44925e-21	4.06208e-17
nonperseverant errors	ENST00000291527	chr21	43782391	TFF1	-0.532444	0.0832854	1.62654e-10	2.69761e-06
nonperseverant errors	ENST00000291574	chr21	45432200	TRAPPC10	0.573264	0.0555742	6.00945e-25	9.96667e-21
nonperseverant errors	ENST00000291577	chr21	45553487	GATD3A	0.503605	0.0884343	1.23606e-08	0.000205
nonperseverant errors	ENST00000291582	chr21	45705763	AIRE	0.785989	0.0847414	1.7738e-20	2.94185e-16
nonperseverant errors	ENST00000291700	chr21	48018875	S100B	-0.365956	0.0618338	3.25122e-09	5.39214e-05
nonperseverant errors	ENST00000291707	chr19	51994618	SIGLEC12	-0.476458	0.0721801	4.0851e-11	6.77513e-07
nonperseverant errors	ENST00000291726	chr19	51499264	KLK8	-0.24053	0.0502607	1.70439e-06	0.0282673
nonperseverant errors	ENST00000291759	chr19	54844456	LILRA4	-1.11762	0.116481	8.40154e-22	1.3934e-17
nonperseverant errors	ENST00000291842	chr19	41082757	SHKBP1	0.643902	0.136891	2.55436e-06	0.042364
nonperseverant errors	ENST00000291900	chr9	131492065	ZER1	-0.503161	0.0750122	1.97682e-11	3.27856e-07
nonperseverant errors	ENST00000292090	chr17	27051366	TLCD1	-0.840502	0.121029	3.79508e-12	6.29414e-08
nonperseverant errors	ENST00000292147	chr19	44010871	ETHE1	0.74971	0.0803066	1.00428e-20	1.6656e-16
nonperseverant errors	ENST00000292174	chr11	118754475	CXCR5	-1.0226	0.0903567	1.07709e-29	1.78635e-25
nonperseverant errors	ENST00000292180	chr1	154955849	FLAD1	-0.483133	0.051456	6.04324e-21	1.00227e-16
nonperseverant errors	ENST00000292246	chr3	43407340	ANO10	-0.974236	0.10819	2.1596e-19	3.5817e-15
nonperseverant errors	ENST00000292301	chr3	46395235	CCR2	-0.300586	0.0366454	2.35332e-16	3.90298e-12
nonperseverant errors	ENST00000292303	chr3	46412345	CCR5	0.681017	0.0492977	2.08762e-43	3.46231e-39
nonperseverant errors	ENST00000292330	chr7	100032905	PPP1R35	0.448043	0.0408932	6.19016e-28	1.02664e-23
nonperseverant errors	ENST00000292363	chr19	647526	RNF126	0.541676	0.0574819	4.36619e-21	7.24132e-17
nonperseverant errors	ENST00000292385	chr5	176883928	DBN1	-0.716195	0.120882	3.12746e-09	5.18689e-05
nonperseverant errors	ENST00000292450	chr7	99647397	ZSCAN21	-0.438986	0.0430277	1.93454e-24	3.20844e-20
nonperseverant errors	ENST00000292513	chr19	14583278	PTGER1	0.156685	0.0318383	8.59829e-07	0.0142603
nonperseverant errors	ENST00000292539	chr8	145715413	PPP1R16A	-0.662334	0.0664008	1.96501e-23	3.25897e-19
nonperseverant errors	ENST00000292562	chr8	145946514	ZNF251	0.414804	0.0762489	5.32404e-08	0.000882992
nonperseverant errors	ENST00000292579	chr8	146102336	ZNF250	-1.25902	0.186456	1.45479e-11	2.41278e-07
nonperseverant errors	ENST00000292586	chr5	179264276	MRNIP	0.354866	0.0443789	1.28239e-15	2.12685e-11
nonperseverant errors	ENST00000292596	chr5	179220987	LTC4S	-0.318452	0.0466408	8.62484e-12	1.43043e-07
nonperseverant errors	ENST00000292614	chr7	102113565	POLR2J	-0.579488	0.0913962	2.29177e-10	3.8009e-06
nonperseverant errors	ENST00000292616	chr7	102105376	LRWD1	-0.666085	0.071278	9.19953e-21	1.52574e-16
nonperseverant errors	ENST00000292778	chr22	21982378	YDJC	0.459154	0.0649096	1.508e-12	2.50101e-08
nonperseverant errors	ENST00000292779	chr22	21987018	CCDC116	-0.670419	0.0842194	1.71504e-15	2.84439e-11
nonperseverant errors	ENST00000292782	chr3	182655862	DCUN1D1	-0.879234	0.0678297	1.99962e-38	3.31637e-34
nonperseverant errors	ENST00000292852	chr19	39432041	FBXO17	0.352957	0.0567832	5.10412e-10	8.46518e-06
nonperseverant errors	ENST00000292894	chr19	36525887	THAP8	-1.16241	0.10983	3.54481e-26	5.87906e-22
nonperseverant errors	ENST00000292896	chr11	5289575	HBE1	0.325516	0.0441566	1.68276e-13	2.79086e-09
nonperseverant errors	ENST00000292907	chr19	36641824	COX7A1	1.16236	0.114571	3.47836e-24	5.76886e-20
nonperseverant errors	ENST00000292928	chr19	37096221	ZNF382	-0.575782	0.0535554	5.85361e-27	9.70821e-23
nonperseverant errors	ENST00000293230	chr17	74523438	CYGB	-0.786738	0.06766	2.97598e-31	4.93565e-27
nonperseverant errors	ENST00000293328	chr17	40351186	STAT5B	-0.593827	0.0685978	4.85795e-18	8.05691e-14
nonperseverant errors	ENST00000293330	chr17	40336078	HCRT	-0.997131	0.136814	3.1409e-13	5.20917e-09
nonperseverant errors	ENST00000293350	chr19	49956426	ALDH16A1	-0.746044	0.0693682	5.623e-27	9.32574e-23
nonperseverant errors	ENST00000293362	chr17	40985488	PSME3	-1.07783	0.100457	7.42272e-27	1.23106e-22
nonperseverant errors	ENST00000293373	chr12	54891495	NCKAP1L	-0.667537	0.108867	8.69537e-10	1.44213e-05
nonperseverant errors	ENST00000293379	chr12	54789045	ITGA5	0.573361	0.104519	4.11786e-08	0.000682947
nonperseverant errors	ENST00000293404	chr17	42081914	NAGS	-0.453717	0.0836102	5.74453e-08	0.000952731
nonperseverant errors	ENST00000293414	chr17	42248074	ASB16	-0.761044	0.136396	2.40962e-08	0.000399635
nonperseverant errors	ENST00000293670	chr12	52708085	KRT83	0.599969	0.116092	2.36523e-07	0.00392273
nonperseverant errors	ENST00000293677	chr19	10426888	RAVER1	0.267775	0.0444085	1.64159e-09	2.72258e-05
[truncated: 12,200 more rows]
